# Supplementary material for: Genomic prediction and association mapping of maize grain yield in multi-environment trials based on reaction norm models
Source: Front Genet. 2023 Aug 31;14:1221751. doi: 10.3389/fgene.2023.1221751 (PMC10501150; doi:10.3389/fgene.2023.1221751)
Supplement: Supplementary file 1 [file Table1.XLSX]

## Sheet: SupplementalTable1
Location ID	Year	City	State	Latitude	Longitude	Environmental Gradient	Date Planted	Date Harveseted
DEH1	2014	Georgetown	DE	38.6374	-75.204	11.7675	2014-05-05	2014-09-29
DEH1	2015	Georgetown	DE	38.6293	-75.4657	11.4985	2015-04-29	2015-09-14
DEH1	2016	Georgetown	DE	38.6485	-75.4516	9.74858	2016-04-25	2016-09-14
DEH1	2017	Georgetown	DE	38.6712	-75.4331	10.6266	2017-04-28	2017-09-08
GAH1	2014	Tifton	GA	31.5065	-83.555	5.8532	2014-04-04	2014-09-11
GAH1	2015	Tifton	GA	31.5052	-83.5552	8.17714	2015-04-01	2015-08-25
GAH1	2017	Tifton	GA	31.5073	-83.5583	7.66198	2017-04-04	2017-09-06
GAH2	2016	Watkinsville	GA	33.7172	-83.3113	4.4174	2016-05-25	2016-10-12
GAH2	2017	Watkinsville	GA	33.7269	-83.2991	8.34906	2017-05-02	2017-09-08
IAH1	2016	Crawfordsville	IA	41.1987	-91.4862	8.60258	2016-04-22	2016-10-01
IAH1	2017	Crawfordsville	IA	41.2008	-91.4953	11.8045	2017-04-25	2017-10-26
IAH1a	2014	Ames	IA	41.9965	-93.6962	10.4264	2014-05-17	2014-10-21
IAH1b	2014	Ames	IA	41.9965	-93.6962	10.5023	2014-05-17	2014-10-20
IAH1c	2014	Ames	IA	41.9965	-93.6962	10.394	2014-05-09	2014-10-20
IAH2	2014	Carroll	IA	42.0662	-94.7276	10.9331	2014-05-16	2014-10-26
IAH2	2016	Carroll	IA	42.0659	-94.7274	8.5359	2016-04-25	2016-10-11
IAH2	2017	Carroll	IA	42.0643	-94.7211	9.458	2017-05-06	2017-10-31
IAH3	2014	Keystone	IA	41.9871	-92.2598	11.9647	2014-05-20	2014-11-01
IAH3	2016	Keystone	IA	41.9874	-92.2602	10.1414	2016-04-24	2016-10-06
IAH3	2017	Keystone	IA	41.9757	-92.241	13.1824	2017-04-25	2017-10-20
IAH4	2014	Crawfordsville	IA	41.1986	-91.4869	11.3924	2014-05-19	2014-10-28
IAH4	2016	Ames	IA	41.9975	-93.6999	9.54117	2016-04-26	2016-10-17
IAH4	2017	Ames	IA	41.994	-93.6884	11.4862	2017-05-07	2017-10-16
ILH1	2014	Urbana	IL	40.0611	-88.2332	11.6785	2014-05-06	2014-10-07
ILH1	2015	Urbana	IL	40.0593	-88.2341	9.51256	2015-04-30	2015-10-02
ILH1	2016	Champaign	IL	40.0612	-88.234	9.78201	2016-05-06	2016-10-09
INH1	2014	West Lafayette	IN	40.488	-87.006	10.1718	2014-05-25	2014-11-18
INH1	2015	West Lafayette	IN	40.4767	-87.0004	8.9934	2015-05-14	2015-10-14
INH1	2016	West Lafayette	IN	40.4793	-86.9901	7.71843	2016-05-19	2016-10-05
KSH1	2015	Manhattan	KS	39.217	-96.6057	4.61503	2015-04-23	2015-09-21
KSH1	2016	Manhattan	KS	39.1443	-96.6295	6.13645	2016-04-15	2016-09-27
MIH1	2016	East Lansing	MI	42.6899	-84.4979	9.1745	2016-05-24	2016-11-16
MIH1	2017	East Lansing	MI	42.6819	-84.4943	10.1637	2017-05-22	2017-10-20
MNH1	2014	Waseca	MN	44.0697	-93.5341	7.32143	2014-05-16	2014-10-16
MNH1	2015	Waseca	MN	44.0708	-93.5355	9.80506	2015-05-19	2015-11-10
MNH1	2016	Waseca	MN	44.0668	-93.5331	9.73649	2016-05-17	2016-10-20
MOH1	2014	Columbia	MO	38.8987	-92.21	8.88324	2014-05-07	2014-10-22
MOH1	2015	Columbia	MO	38.8962	-92.2082	4.52047	2015-05-04	2015-10-05
MOH1	2016	Columbia	MO	38.8959	-92.2074	6.19977	2016-05-23	2016-10-04
MOH1	2017	Columbia	MO	38.8924	-92.2066	9.09726	2017-05-15	2017-10-19
MOH2	2014	Columbia	MO	38.9287	-92.3522	9.20394	2014-05-05	2014-11-13
MOH2	2015	Columbia	MO	38.8962	-92.2082	7.09541	2015-05-05	2015-10-02
NCH1	2014	Kinston	NC	35.2992	-77.5716	7.85161	2014-04-28	2014-10-08
NCH1	2015	Kinston	NC	35.296	-77.5671	10.1573	2015-04-28	2015-09-16
NCH1	2016	Kinston	NC	35.2992	-77.5704	8.10618	2016-04-15	2016-09-13
NCH1	2017	Kinston	NC	35.2961	-77.5673	8.99042	2017-05-02	2017-09-20
NEH1	2015	Mead	NE	41.1594	-96.4146	6.90159	2015-06-09	2015-11-18
NEH2	2014	North Platte	NE	41.053	-100.749	6.16127	2014-05-15	2014-11-05
NEH2	2015	North Platte	NE	41.0514	-100.746	7.27744	2015-04-23	2015-10-26
NEH3	2014	Brule	NE	41.1635	-101.996	5.90952	2014-05-14	2014-11-13
NEH3	2015	Brule	NE	41.1584	-101.988	7.46257	2015-06-10	2015-12-14
NEH3	2017	Mead	NE	41.162	-96.409	6.29452	2017-05-24	2017-11-12
NEH4	2015	Mead	NE	41.1594	-96.4146	6.7634	2015-06-09	2015-11-18
NYH1	2014	Aurora	NY	42.7288	-76.6517	8.87033	2014-05-29	2014-12-08
NYH1	2017	Aurora	NY	42.7286	-76.652	8.21622	2017-05-20	2017-11-22
NYH2	2014	Aurora	NY	42.73	-76.65	9.73209	2014-05-28	2014-12-02
NYH2	2015	Aurora	NY	42.7329	-76.652	7.93397	2015-05-07	2015-11-11
NYH2	2017	Aurora	NY	42.7329	-76.652	10.8861	2017-05-18	2017-11-24
NYH3	2015	Aurora	NY	42.7235	-76.6564	8.09806	2015-05-23	2015-11-18
NYH3	2017	Aurora	NY	42.733	-76.652	9.2935	2017-05-18	2017-11-24
OHH1	2015	South Charleston	OH	39.8554	-83.6654	9.74777	2015-05-21	2015-10-17
OHH1	2016	South Charleston	OH	39.8605	-83.6751	8.95359	2016-05-27	2016-10-15
OHH1	2017	South Charleston	OH	39.8554	-83.6654	9.66378	2017-05-16	2017-10-20
ONH1	2014	Waterloo	ON†	43.497	-80.427	10.7631	2014-05-19	2014-11-04
ONH1	2015	Waterloo	ON†	43.4984	-80.4489	12.3823	2015-04-30	2015-10-15
ONH1	2016	Waterloo	ON†	43.4978	-80.4515	11.6469	2016-05-04	2016-10-15
ONH1	2017	Waterloo	ON†	43.4972	-80.4276	11.3856	2017-05-17	2017-10-31
ONH2	2014	Ridgetown	ON†	42.4542	-81.8831	9.29351	2014-05-27	2014-11-29
ONH2	2015	Ridgetown	ON†	42.4535	-81.8821	12.2764	2015-05-07	2015-10-12
ONH2	2016	Ridgetown	ON†	42.4528	-81.8835	9.51095	2016-05-11	2016-11-01
ONH2	2017	Ridgetown	ON†	42.4521	-81.8826	4.32813	2017-05-18	2017-10-27
SDH1	2015	New Underwood	SD	44.2089	-102.93	5.28857	2015-05-22	2015-10-28
TXH1	2014	College Station	TX	30.5468	-96.4339	9.38799	2014-03-01	2014-08-21
TXH1	2015	College Station	TX	30.5469	-96.4344	8.1125	2015-03-07	2015-07-27
TXH1	2016	College Station	TX	30.5469	-96.4344	6.40663	2016-03-04	2016-08-05
TXH1-Dry	2017	College Station	TX	30.5453	-96.4326	10.473	2017-03-03	2017-07-25
TXH1-Early	2017	College Station	TX	30.5453	-96.4326	10.894	2017-03-03	2017-07-31
TXH1-Late	2017	College Station	TX	30.5453	-96.4326	5.73459	2017-04-06	2017-08-10
TXH2	2014	Halfway	TX	34.1847	-101.949	7.67692	2014-04-23	2014-09-30
WIH1	2014	Madison	WI	43.0571	-89.531	11.7469	2014-05-09	2014-10-28
WIH1	2015	Verona	WI	43.0544	-89.5288	9.60956	2015-06-04	2015-10-26
WIH1	2016	Madison	WI	43.0558	-89.5317	9.67351	2016-05-09	2016-10-14
WIH1	2017	Madison	WI	43.0572	-89.5311	11.9038	2017-05-05	2017-10-19
WIH2	2015	Arlington	WI	43.3266	-89.3326	9.43231	2015-05-20	2015-10-14
WIH2	2016	Arlington	WI	43.326	-89.3401	8.85234	2016-05-24	2016-10-25
WIH2	2017	Arlington	WI	43.3242	-89.3356	11.3819	2017-05-11	2017-11-06
ON† = Ontario, Canada

## Sheet: SupplementalTable2
LocYear	EnvGrad	SNP_ID	ANOVA_Pval	ANOVA_sig	FIgSig		Mean_Minor	SD_Minor	Tukey_Minor	Mean_Het	SD_Het	Tukey_Het	Mean_Major	SD_Major	Tukey_Major	SNP_DIF	Num_Minor	Num_Het	Num_Major	IND
ONH2_2017	4.32813	S2_20959401	0.0299642	*	1	1	4.31244	0.336852	b	4.61546	0.313199	a	4.64555	0.291901	a	-0.333108	6	39	118	163
ONH2_2017	4.32813	S3_214902774	0.0263954	*	1	2	4.56132	0.336109	ab	4.54793	0.302817	b	4.67992	0.289746	a	-0.1186	15	53	95	163
ONH2_2017	4.32813	S3_215373678	0.000285315	***	1	3	4.49468	0.250694	b	4.719	0.294442	a	4.57173	0.309285	b	-0.0770577	36	79	48	163
ONH2_2017	4.32813	S3_215380499	0.0148065	*	1	4	4.54021	0.26369	b	4.69546	0.300054	a	4.57633	0.315645	b	-0.0361251	36	79	48	163
ONH2_2017	4.32813	S4_231043398	0.0151179	*	1	5	4.41643	0.34616	b	4.63141	0.302226	a	4.66203	0.282636	a	-0.245596	15	71	77	163
ONH2_2017	4.32813	S5_199708288	0.0385131	*	1	6	4.69409	0.282549	a	4.60468	0.300167	ab	4.48351	0.356186	b	0.210581	58	91	14	163
ONH2_2017	4.32813	S2_236187932	0.21059	NS	0	6	4.66574	0.338071	NA	4.59289	0.297762	NA	4.68154	0.303428	NA	-0.0158024	11	100	52	163
ONH2_2017	4.32813	S3_216647852	0.189827	NS	0	6	4.50448	0.375384	NA	4.57808	0.298121	NA	4.65531	0.299132	NA	-0.15083	7	48	108	163
ONH2_2017	4.32813	S3_216794651	0.245641	NS	0	6	4.49684	0.331297	NA	4.59632	0.300741	NA	4.65106	0.301035	NA	-0.154223	9	49	105	163
ONH2_2017	4.32813	S3_219184259	0.0575575	NS	0	6	4.46109	0.392854	NA	4.57522	0.27492	NA	4.66397	0.302527	NA	-0.202877	9	49	105	163
ONH2_2017	4.32813	S3_222732398	0.389076	NS	0	6	4.60879	0.27905	NA	4.5794	0.299709	NA	4.65085	0.307471	NA	-0.0420551	11	50	102	163
ONH2_2017	4.32813	S4_33885271	0.331559	NS	0	6	4.70719	0.272021	NA	4.6036	0.298235	NA	4.6401	0.33178	NA	0.0670882	22	103	38	163
ONH2_2017	4.32813	S4_37012538	0.835055	NS	0	6	4.58726	0.313414	NA	4.62365	0.275678	NA	4.63726	0.330866	NA	-0.0499934	16	75	72	163
ONH2_2017	4.32813	S4_156482117	0.081793	NS	0	6	4.61638	0.327856	NA	4.59556	0.286448	NA	4.73645	0.311006	NA	-0.120072	36	97	30	163
ONH2_2017	4.32813	S4_156994628	0.11001	NS	0	6	4.59806	0.327003	NA	4.60001	0.299158	NA	4.71977	0.282227	NA	-0.121709	31	96	36	163
ONH2_2017	4.32813	S9_135864201	0.000241988	***	1	7	4.50085	0.315169	b	4.56375	0.290534	b	4.73868	0.280051	a	-0.237833	22	75	66	163
ONH2_2017	4.32813	S7_133892236	0.171315	NS	0	7	4.61575	0.271653	NA	4.67307	0.324284	NA	4.55583	0.308763	NA	0.0599223	62	66	35	163
ONH2_2017	4.32813	S9_133935645	0.516981	NS	0	7	4.57381	0.306817	NA	4.64571	0.291427	NA	4.60281	0.336462	NA	-0.0290018	23	104	36	163
ONH2_2017	4.32813	S9_139706286	0.181779	NS	0	7	4.55352	0.294717	NA	4.63214	0.316418	NA	4.69098	0.257593	NA	-0.137465	35	98	30	163
ONH2_2017	4.32813	S9_139745486	0.0827359	NS	0	7	4.61859	0.284879	NA	4.68135	0.323184	NA	4.56752	0.27845	NA	0.0510781	22	74	67	163
ONH2_2017	4.32813	S9_138707938	0.000981763	***	1	8	4.4011	0.269403	c	4.58934	0.311406	b	4.71432	0.269565	a	-0.31322	12	85	66	163
GAH2_2016	4.4174	S2_20959401	0.478009	NS	0	8	3.6114	0.587528	NA	3.80939	0.619257	NA	3.87927	0.428703	NA	-0.26787	5	24	56	85
GAH2_2016	4.4174	S2_236187932	0.245139	NS	0	8	4.23175	0.468344	NA	3.86868	0.506852	NA	3.75815	0.469934	NA	0.473597	3	53	29	85
GAH2_2016	4.4174	S3_214902774	0.395729	NS	0	8	4.14263	0.570207	NA	3.79964	0.423113	NA	3.86576	0.569791	NA	0.27687	4	45	36	85
GAH2_2016	4.4174	S3_215373678	0.588565	NS	0	8	3.81361	0.56473	NA	3.82963	0.481447	NA	4.01605	0.470076	NA	-0.20244	18	59	8	85
GAH2_2016	4.4174	S3_215380499	0.492363	NS	0	8	3.76965	0.549445	NA	3.84074	0.486233	NA	4.02416	0.469728	NA	-0.254512	17	60	8	85
GAH2_2016	4.4174	S3_216647852	0.0770779	NS	0	8	4.95378	NA	NA	3.83963	0.430268	NA	3.82233	0.53276	NA	1.13144	1	40	44	85
GAH2_2016	4.4174	S3_216794651	0.0658723	NS	0	8	4.95378	NA	NA	3.86547	0.410285	NA	3.80309	0.537519	NA	1.15068	1	37	47	85
GAH2_2016	4.4174	S4_33885271	0.710976	NS	0	8	3.93477	0.524267	NA	3.81575	0.47315	NA	3.89242	0.591586	NA	0.0423474	11	60	14	85
GAH2_2016	4.4174	S4_37012538	0.896162	NS	0	8	3.90615	0.720036	NA	3.80694	0.49248	NA	3.85492	0.49079	NA	0.0512279	4	24	57	85
GAH2_2016	4.4174	S4_156482117	0.796994	NS	0	8	3.72363	0.326029	NA	3.85776	0.503219	NA	3.83858	0.556728	NA	-0.114956	7	65	13	85
GAH2_2016	4.4174	S4_156994628	0.817469	NS	0	8	3.72898	0.319174	NA	3.85543	0.501529	NA	3.8459	0.580023	NA	-0.116925	7	67	11	85
GAH2_2016	4.4174	S5_199708288	0.877071	NS	0	8	3.93672	0.375972	NA	3.8361	0.515082	NA	3.83218	0.48166	NA	0.104537	7	65	13	85
GAH2_2016	4.4174	S7_133892236	0.524481	NS	0	8	3.84132	0.620217	NA	3.88503	0.485355	NA	3.7389	0.469459	NA	0.102413	10	54	21	85
GAH2_2016	4.4174	S9_133935645	0.766855	NS	0	8	3.89144	0.823934	NA	3.81063	0.424659	NA	3.89109	0.556857	NA	0.000341133	5	50	30	85
GAH2_2016	4.4174	S9_135864201	0.300027	NS	0	8	3.77255	0.664462	NA	3.78158	0.429304	NA	3.95447	0.538375	NA	-0.181919	8	46	31	85
GAH2_2016	4.4174	S9_139706286	0.118189	NS	0	8	3.8734	0.637215	NA	3.76715	0.474304	NA	4.02461	0.469963	NA	-0.151218	8	55	22	85
GAH2_2016	4.4174	S9_139745486	0.441996	NS	0	8	4.04682	0.428761	NA	3.77667	0.577956	NA	3.85001	0.460528	NA	0.196808	7	26	52	85
GAH2_2016	4.4174	S9_138707938	0.0334723	*	1	9	3.46607	0.628162	b	3.77063	0.457172	b	4.00301	0.502178	a	-0.536939	4	49	32	85
GAH2_2016	4.4174	S3_219184259	0.0715477	NS	0	9	4.95378	NA	NA	3.85228	0.423712	NA	3.8078	0.544273	NA	1.14597	1	43	41	85
GAH2_2016	4.4174	S3_222732398	0.813279	NS	0	9	3.85839	0.447421	NA	3.83253	0.535094	NA	NA	NA	NA	#VALUE!	37	48	NA	85
GAH2_2016	4.4174	S4_231043398	0.712492	NS	0	9	3.78231	0.463928	NA	3.87033	0.514265	NA	3.88885	0.527067	NA	-0.106539	29	40	16	85
MOH1_2015	4.52047	S2_236187932	0.0394509	*	1	10	5.07249	0.0058027	b	5.0747	0.00520819	a	5.0749	0.00489665	a	-0.00240792	34	197	195	426
MOH1_2015	4.52047	S3_216647852	0.00201578	**	1	11	5.06068	NA	c	5.07377	0.00532554	b	5.075	0.00498104	a	-0.0143219	1	122	303	426
MOH1_2015	4.52047	S3_216794651	0.0057005	**	1	12	5.06068	NA	b	5.07391	0.00537955	a	5.07489	0.00499802	a	-0.0142136	1	105	320	426
MOH1_2015	4.52047	S4_156482117	0.022346	*	1	13	5.07357	0.00513984	b	5.07452	0.00536255	ab	5.07552	0.004629	a	-0.00194454	89	212	125	426
MOH1_2015	4.52047	S3_215373678	0.696013	NS	0	13	5.07487	0.00546398	NA	5.07442	0.00519433	NA	5.07483	0.00479013	NA	3.99743e-05	85	235	106	426
MOH1_2015	4.52047	S3_215380499	0.780204	NS	0	13	5.07477	0.0057993	NA	5.07446	0.00501609	NA	5.07484	0.00474911	NA	-7.51635e-05	100	231	95	426
MOH1_2015	4.52047	S3_219184259	0.528516	NS	0	13	5.07373	0.00426083	NA	5.07453	0.005074	NA	5.07482	0.00532282	NA	-0.00109151	30	184	212	426
MOH1_2015	4.52047	S4_37012538	0.993499	NS	0	13	5.07442	0.00464554	NA	5.07464	0.00502266	NA	5.07461	0.00526779	NA	-0.000182218	7	180	239	426
MOH1_2015	4.52047	S4_156994628	0.0612114	NS	0	13	5.07374	0.00488036	NA	5.07449	0.00524406	NA	5.07539	0.00507941	NA	-0.00165253	85	210	131	426
MOH1_2015	4.52047	S4_231043398	0.742895	NS	0	13	5.07473	0.00553108	NA	5.07477	0.0051991	NA	5.07437	0.00493808	NA	0.00036384	63	203	160	426
MOH1_2015	4.52047	S5_199708288	0.078809	NS	0	13	5.07412	0.00561618	NA	5.07439	0.0051051	NA	5.07572	0.00477272	NA	-0.00159983	68	273	85	426
MOH1_2015	4.52047	S7_133892236	0.443711	NS	0	13	5.0748	0.00516881	NA	5.07428	0.00501555	NA	5.07498	0.00532271	NA	-0.000183662	95	198	133	426
MOH1_2015	4.52047	S9_133935645	0.33182	NS	0	13	5.07451	0.00482868	NA	5.0743	0.00533463	NA	5.0751	0.00496218	NA	-0.000591995	53	221	152	426
MOH1_2015	4.52047	S9_135864201	0.308121	NS	0	13	5.07368	0.00484872	NA	5.07457	0.0055429	NA	5.07494	0.00471839	NA	-0.00126135	50	203	173	426
MOH1_2015	4.52047	S9_138707938	0.351221	NS	0	13	5.07427	0.00483716	NA	5.07434	0.00515874	NA	5.07505	0.00524633	NA	-0.000787403	69	185	172	426
MOH1_2015	4.52047	S9_139706286	0.113982	NS	0	13	5.07354	0.00508468	NA	5.07486	0.00511333	NA	5.07489	0.00519572	NA	-0.00134566	81	228	117	426
MOH1_2015	4.52047	S9_139745486	0.653723	NS	0	13	5.07537	0.00407658	NA	5.07451	0.00505188	NA	5.07458	0.00540896	NA	0.00078565	36	190	200	426
MOH1_2015	4.52047	S4_33885271	0.0271935	*	1	14	5.07326	0.00493152	b	5.07456	0.0054702	ab	5.0753	0.00462778	a	-0.00203899	66	214	146	426
MOH1_2015	4.52047	S2_20959401	0.0783698	NS	0	14	5.07569	0.00521155	NA	5.07359	0.00579016	NA	5.0749	0.00490942	NA	0.000786884	6	97	323	426
MOH1_2015	4.52047	S3_214902774	0.959336	NS	0	14	5.07442	0.00612397	NA	5.07452	0.00543697	NA	5.07467	0.00498535	NA	-0.000247097	4	149	273	426
MOH1_2015	4.52047	S3_222732398	0.320314	NS	0	14	5.07335	0.00502402	NA	5.07449	0.00501727	NA	5.07483	0.00522871	NA	-0.00148054	29	147	250	426
KSH1_2015	4.61503	S3_215373678	0.00649089	**	1	15	4.76742	0.244194	a	4.68817	0.234881	b	4.67165	0.237962	b	0.0957646	108	227	83	418
KSH1_2015	4.61503	S2_20959401	0.187924	NS	0	15	4.80973	0.305894	NA	4.67716	0.251244	NA	4.71423	0.233564	NA	0.095494	7	118	293	418
KSH1_2015	4.61503	S3_214902774	0.383962	NS	0	15	4.72853	0.210725	NA	4.72407	0.235001	NA	4.69129	0.2444	NA	0.0372428	4	175	239	418
KSH1_2015	4.61503	S3_215380499	0.109388	NS	0	15	4.74412	0.247212	NA	4.69245	0.235531	NA	4.68259	0.239084	NA	0.0615246	119	223	76	418
KSH1_2015	4.61503	S3_216647852	0.290231	NS	0	15	4.47831	0.139578	NA	4.72107	0.231617	NA	4.69997	0.244048	NA	-0.221658	2	128	288	418
KSH1_2015	4.61503	S3_216794651	0.35093	NS	0	15	4.47831	0.139578	NA	4.71697	0.235786	NA	4.70245	0.242149	NA	-0.224136	2	115	301	418
KSH1_2015	4.61503	S4_33885271	0.117265	NS	0	15	4.74238	0.222299	NA	4.6805	0.248066	NA	4.72162	0.235283	NA	0.0207582	61	196	161	418
KSH1_2015	4.61503	S4_37012538	0.745757	NS	0	15	4.777	0.199082	NA	4.7104	0.241701	NA	4.7012	0.240651	NA	0.0757973	5	148	265	418
KSH1_2015	4.61503	S4_156482117	0.640159	NS	0	15	4.70957	0.239371	NA	4.71458	0.244551	NA	4.69007	0.235411	NA	0.019496	74	202	142	418
KSH1_2015	4.61503	S4_156994628	0.766898	NS	0	15	4.72355	0.229748	NA	4.70002	0.246276	NA	4.7036	0.237868	NA	0.0199447	74	206	138	418
KSH1_2015	4.61503	S4_231043398	0.0922094	NS	0	15	4.73318	0.284694	NA	4.72122	0.225214	NA	4.67155	0.235165	NA	0.0616271	69	199	150	418
KSH1_2015	4.61503	S5_199708288	0.419701	NS	0	15	4.69968	0.244428	NA	4.71763	0.236396	NA	4.68197	0.246484	NA	0.0177144	61	244	113	418
KSH1_2015	4.61503	S7_133892236	0.865983	NS	0	15	4.70218	0.232775	NA	4.71189	0.226263	NA	4.69786	0.265686	NA	0.00431114	90	196	132	418
KSH1_2015	4.61503	S9_133935645	0.323994	NS	0	15	4.67328	0.236102	NA	4.72128	0.245686	NA	4.69217	0.233174	NA	-0.0188926	47	220	151	418
KSH1_2015	4.61503	S9_135864201	0.44259	NS	0	15	4.67923	0.230533	NA	4.69711	0.237815	NA	4.72241	0.245908	NA	-0.0431831	46	203	169	418
KSH1_2015	4.61503	S9_138707938	0.387221	NS	0	15	4.66814	0.199595	NA	4.71743	0.234455	NA	4.70303	0.260617	NA	-0.0348869	57	206	155	418
KSH1_2015	4.61503	S9_139706286	0.907922	NS	0	15	4.71381	0.222379	NA	4.70103	0.235447	NA	4.70816	0.266142	NA	0.00565858	85	231	102	418
KSH1_2015	4.61503	S9_139745486	0.747395	NS	0	15	4.71504	0.22524	NA	4.69558	0.229734	NA	4.71341	0.252512	NA	0.00163383	27	191	200	418
KSH1_2015	4.61503	S2_236187932	0.197484	NS	0	15	4.70518	0.256457	NA	4.72807	0.232091	NA	4.68364	0.243922	NA	0.021543	38	186	194	418
KSH1_2015	4.61503	S3_219184259	0.680423	NS	0	15	4.68637	0.201151	NA	4.71658	0.244356	NA	4.69841	0.242944	NA	-0.0120324	33	182	203	418
KSH1_2015	4.61503	S3_222732398	0.833121	NS	0	15	4.73004	0.238344	NA	4.70005	0.251061	NA	4.70569	0.234675	NA	0.0243478	28	145	245	418
SDH1_2015	5.28857	S2_20959401	0.0110748	*	1	16	4.95285	0.513262	b	5.21671	0.4958	b	5.35826	0.502622	a	-0.405415	7	103	218	328
SDH1_2015	5.28857	S3_214902774	1.91e-06	***	1	17	4.71001	0.564616	c	5.22361	0.46173	b	5.4026	0.501528	a	-0.692588	11	136	181	328
SDH1_2015	5.28857	S3_216647852	0.000739109	***	1	18	4.62464	0.433476	b	5.23567	0.536964	a	5.34826	0.482128	a	-0.723621	6	87	235	328
SDH1_2015	5.28857	S3_216794651	0.000492307	***	1	19	4.62464	0.433476	c	5.22304	0.533743	b	5.35076	0.48346	a	-0.726124	6	83	239	328
SDH1_2015	5.28857	S4_156482117	0.0200881	*	1	20	5.17281	0.468714	b	5.3467	0.508359	a	5.36332	0.525033	a	-0.190512	84	185	59	328
SDH1_2015	5.28857	S4_231043398	0.0098277	**	1	21	5.13983	0.48824	b	5.34597	0.499715	a	5.3554	0.514899	a	-0.215569	68	193	67	328
SDH1_2015	5.28857	S4_33885271	0.0122098	*	1	22	5.18528	0.567108	b	5.3073	0.475	ab	5.4333	0.488737	a	-0.248021	77	182	69	328
SDH1_2015	5.28857	S4_37012538	6e-06	***	1	23	4.74826	0.676578	c	5.23922	0.490719	b	5.40302	0.472958	a	-0.654762	12	148	168	328
SDH1_2015	5.28857	S5_199708288	0.000172298	***	1	24	5.11814	0.493826	b	5.27089	0.516396	b	5.4836	0.435453	a	-0.365461	42	203	83	328
SDH1_2015	5.28857	S9_133935645	4.99e-06	***	1	25	4.96733	0.515153	c	5.27307	0.488156	b	5.42047	0.483362	a	-0.453136	35	149	144	328
SDH1_2015	5.28857	S9_135864201	2.24e-05	***	1	26	4.92619	0.518418	b	5.2927	0.489772	a	5.38301	0.487461	a	-0.456826	30	131	167	328
SDH1_2015	5.28857	S2_236187932	0.153151	NS	0	26	5.09271	0.477639	NA	5.32002	0.519702	NA	5.3179	0.492897	NA	-0.225185	20	153	155	328
SDH1_2015	5.28857	S3_215373678	0.524276	NS	0	26	5.33384	0.465162	NA	5.3213	0.484095	NA	5.2514	0.575903	NA	0.0824375	46	198	84	328
SDH1_2015	5.28857	S3_215380499	0.37175	NS	0	26	5.31534	0.497191	NA	5.32978	0.481423	NA	5.23578	0.569858	NA	0.0795505	45	204	79	328
SDH1_2015	5.28857	S3_219184259	0.583841	NS	0	26	5.4037	0.517408	NA	5.28242	0.497239	NA	5.31483	0.514525	NA	0.0888689	19	150	159	328
SDH1_2015	5.28857	S3_222732398	0.55361	NS	0	26	5.42391	0.484145	NA	5.30137	0.496016	NA	5.29422	0.517857	NA	0.129686	20	139	169	328
SDH1_2015	5.28857	S4_156994628	0.279162	NS	0	26	5.21531	0.500743	NA	5.32623	0.494385	NA	5.33	0.535086	NA	-0.114683	65	184	79	328
SDH1_2015	5.28857	S7_133892236	0.198094	NS	0	26	5.22069	0.563067	NA	5.26958	0.543292	NA	5.35543	0.454766	NA	-0.134738	37	134	157	328
SDH1_2015	5.28857	S9_138707938	0.00209022	**	1	27	5.10304	0.402312	b	5.24303	0.473111	b	5.39761	0.534031	a	-0.294564	30	139	159	328
SDH1_2015	5.28857	S9_139706286	0.0019741	**	1	28	5.11477	0.41887	b	5.26781	0.523626	b	5.40825	0.490399	a	-0.293484	42	153	133	328
SDH1_2015	5.28857	S9_139745486	0.0230606	*	1	29	5.05763	0.402649	b	5.26549	0.519428	ab	5.36077	0.497735	a	-0.303139	19	131	178	328
TXH1-Late_2017	5.73459	S4_156994628	0.00302851	**	1	30	5.27671	0.543151	b	5.7299	0.67039	b	6.11175	0.762901	a	-0.835042	8	63	36	107
TXH1-Late_2017	5.73459	S4_33885271	0.0230053	*	1	31	5.71461	0.657227	b	5.70868	0.653061	b	6.14657	0.84647	a	-0.431964	22	57	28	107
TXH1-Late_2017	5.73459	S2_20959401	0.221695	NS	0	31	6.2643	0.881976	NA	5.75328	0.647382	NA	5.83253	0.772591	NA	0.431767	7	49	51	107
TXH1-Late_2017	5.73459	S2_236187932	0.341297	NS	0	31	6.45942	0.32047	NA	5.77366	0.747255	NA	5.89328	0.694005	NA	0.56614	2	71	34	107
TXH1-Late_2017	5.73459	S3_214902774	0.994516	NS	0	31	5.79576	0.613413	NA	5.81986	0.718259	NA	5.82853	0.748779	NA	-0.0327653	5	31	71	107
TXH1-Late_2017	5.73459	S3_215373678	0.779245	NS	0	31	5.90153	0.833867	NA	5.79726	0.698833	NA	5.76175	0.59932	NA	0.139786	31	67	9	107
TXH1-Late_2017	5.73459	S3_215380499	0.752413	NS	0	31	5.8919	0.807495	NA	5.77797	0.698812	NA	5.85417	0.636163	NA	0.0377231	37	60	10	107
TXH1-Late_2017	5.73459	S3_216647852	0.957122	NS	0	31	5.86676	NA	NA	5.85709	0.741175	NA	5.81106	0.732635	NA	0.0556988	1	30	76	107
TXH1-Late_2017	5.73459	S3_216794651	0.974111	NS	0	31	5.86676	NA	NA	5.85116	0.776011	NA	5.81483	0.721017	NA	0.0519251	1	27	79	107
TXH1-Late_2017	5.73459	S3_219184259	0.476335	NS	0	31	6.3225	0.427868	NA	5.83378	0.714952	NA	5.7976	0.744952	NA	0.524907	3	36	68	107
TXH1-Late_2017	5.73459	S3_222732398	0.758471	NS	0	31	6.13525	0.310423	NA	5.81392	0.661723	NA	5.81611	0.765256	NA	0.319132	3	28	76	107
TXH1-Late_2017	5.73459	S4_37012538	0.30077	NS	0	31	5.51029	0.544655	NA	5.79188	0.827323	NA	5.90552	0.657222	NA	-0.395233	9	45	53	107
TXH1-Late_2017	5.73459	S4_156482117	0.107238	NS	0	31	5.40912	0.560992	NA	5.79972	0.713515	NA	5.97098	0.761547	NA	-0.561866	9	62	36	107
TXH1-Late_2017	5.73459	S4_231043398	0.916875	NS	0	31	5.75582	0.909997	NA	5.84137	0.723202	NA	5.80556	0.619945	NA	-0.049742	14	76	17	107
TXH1-Late_2017	5.73459	S7_133892236	0.410453	NS	0	31	5.73886	0.603311	NA	5.91283	0.786233	NA	5.72001	0.667699	NA	0.0188515	10	57	40	107
TXH1-Late_2017	5.73459	S9_133935645	0.889659	NS	0	31	5.80711	0.746802	NA	5.85861	0.69295	NA	5.78639	0.780937	NA	0.0207256	12	53	42	107
TXH1-Late_2017	5.73459	S9_135864201	0.226626	NS	0	31	5.4467	0.586664	NA	5.78141	0.742797	NA	5.90285	0.728087	NA	-0.456158	8	39	60	107
TXH1-Late_2017	5.73459	S9_138707938	0.630227	NS	0	31	5.76265	0.894411	NA	5.887	0.637928	NA	5.74697	0.814427	NA	0.0156845	11	58	38	107
TXH1-Late_2017	5.73459	S9_139706286	0.25903	NS	0	31	5.55498	0.577095	NA	5.83959	0.710515	NA	5.93434	0.823855	NA	-0.37936	15	64	28	107
TXH1-Late_2017	5.73459	S9_139745486	0.157952	NS	0	31	5.41249	0.556236	NA	5.89684	0.753945	NA	5.83646	0.71763	NA	-0.423963	10	49	48	107
TXH1-Late_2017	5.73459	S5_199708288	0.603802	NS	0	31	5.95858	0.606323	NA	5.82149	0.74138	NA	5.70983	0.796504	NA	0.24875	17	72	18	107
GAH1_2014	5.8532	S2_236187932	0.013629	*	1	32	5.83402	1.17772	a	5.44986	1.02994	b	NA	NA	NA	#VALUE!	66	177	NA	243
GAH1_2014	5.8532	S3_215380499	0.559614	NS	0	32	5.56871	0.994096	NA	5.53008	1.12524	NA	6.11658	1.5821	NA	-0.547869	91	148	4	243
GAH1_2014	5.8532	S3_216647852	0.0320742	*	1	33	5.78336	1.07837	a	5.45771	1.07377	b	NA	NA	NA	#VALUE!	72	171	NA	243
GAH1_2014	5.8532	S3_216794651	0.256775	NS	0	33	5.70189	1.17303	NA	5.51201	1.05564	NA	NA	NA	NA	#VALUE!	54	189	NA	243
GAH1_2014	5.8532	S3_219184259	0.620391	NS	0	33	5.59619	1.05026	NA	5.52583	1.10762	NA	NA	NA	NA	#VALUE!	98	145	NA	243
GAH1_2014	5.8532	S3_222732398	0.108268	NS	0	33	5.83585	1.26567	NA	5.50994	1.04825	NA	NA	NA	NA	#VALUE!	33	210	NA	243
GAH1_2014	5.8532	S3_214902774	0.0364051	*	1	34	4.80685	NA	b	5.73522	1.09922	a	5.39075	1.04747	b	-0.583895	1	117	125	243
GAH1_2014	5.8532	S2_20959401	0.901345	NS	0	34	5.42891	0.56382	NA	5.60878	0.977941	NA	5.53866	1.12066	NA	-0.109743	2	57	184	243
GAH1_2014	5.8532	S3_215373678	0.070447	NS	0	34	5.76969	0.878064	NA	5.43396	1.14985	NA	5.70462	1.65101	NA	0.0650753	83	155	5	243
GAH1_2014	5.8532	S5_199708288	0.07778	NS	0	34	5.03023	NA	NA	5.42754	1.1545	NA	5.73931	0.953632	NA	-0.709075	1	142	100	243
GAH1_2014	5.8532	S4_156482117	1.07e-12	***	1	35	4.81114	0.80989	c	5.41482	1.04864	b	6.31164	0.852907	a	-1.50051	36	145	62	243
GAH1_2014	5.8532	S4_156994628	9.8e-09	***	1	36	4.887	0.812447	c	5.44828	1.02798	b	6.11121	1.05918	a	-1.2242	38	134	71	243
GAH1_2014	5.8532	S4_231043398	0.000378318	***	1	37	5.87156	1.10907	a	5.73125	1.12431	a	5.21023	0.930026	b	0.661331	35	116	92	243
GAH1_2014	5.8532	S4_33885271	7.34e-09	***	1	38	4.85927	0.692957	c	5.38124	1.03213	b	6.12258	1.04431	a	-1.26331	26	142	75	243
GAH1_2014	5.8532	S4_37012538	3.99e-10	***	1	39	5.25924	1.0859	b	5.27177	0.980203	b	6.2309	0.975098	a	-0.971657	34	137	72	243
GAH1_2014	5.8532	S7_133892236	0.000431558	***	1	40	5.16581	0.850038	b	5.72521	1.15422	a	5.77796	1.09999	a	-0.612152	79	114	50	243
GAH1_2014	5.8532	S9_133935645	6.54e-09	***	1	41	4.92847	0.826602	c	5.55752	1.16353	b	6.11269	0.781214	a	-1.18423	56	125	62	243
GAH1_2014	5.8532	S9_135864201	1.89e-06	***	1	42	5.09883	0.915039	b	5.42928	1.06754	b	6.05743	1.0286	a	-0.958594	45	126	72	243
GAH1_2014	5.8532	S9_138707938	0.00453503	**	1	43	7.16511	NA	a	5.32987	1.02684	ab	5.73509	1.09411	a	1.43003	1	112	130	243
GAH1_2014	5.8532	S9_139706286	5.91e-12	***	1	44	4.96866	0.858655	c	5.59631	1.03252	b	6.27756	1.01175	a	-1.3089	76	112	55	243
GAH1_2014	5.8532	S9_139745486	7.77e-13	***	1	45	4.95176	0.865843	c	5.56327	1.00885	b	6.30777	1.00983	a	-1.35602	73	113	57	243
NEH3_2014	5.90952	S3_214902774	0.00359356	**	1	46	5.80722	0.207768	b	5.91282	0.227788	b	6.00742	0.231355	a	-0.200203	3	114	126	243
NEH3_2014	5.90952	S3_216647852	0.00218537	**	1	47	5.5373	0.127457	c	5.91177	0.239973	b	5.98772	0.224423	a	-0.450418	2	75	166	243
NEH3_2014	5.90952	S3_216794651	0.0162045	*	1	48	5.5373	0.127457	b	5.93394	0.231261	a	5.97593	0.231281	a	-0.438631	2	68	173	243
NEH3_2014	5.90952	S3_219184259	0.0107271	*	1	49	5.44718	NA	c	5.92327	0.230889	b	5.98645	0.230335	a	-0.539273	1	91	151	243
NEH3_2014	5.90952	S4_33885271	0.0258339	*	1	50	5.75811	0.204479	b	5.99535	0.259068	a	5.95154	0.216669	a	-0.193427	7	81	155	243
NEH3_2014	5.90952	S2_20959401	0.0916017	NS	0	50	5.81954	0.244235	NA	5.92821	0.228132	NA	5.98045	0.234238	NA	-0.160909	6	74	163	243
NEH3_2014	5.90952	S3_215373678	0.167131	NS	0	50	5.77318	0.141342	NA	5.95474	0.251461	NA	5.97171	0.221095	NA	-0.198535	5	101	137	243
NEH3_2014	5.90952	S3_215380499	0.10888	NS	0	50	5.7922	0.125997	NA	5.97298	0.238646	NA	5.96118	0.232599	NA	-0.168987	8	102	133	243
NEH3_2014	5.90952	S4_156482117	0.0705699	NS	0	50	5.64858	NA	NA	5.99657	0.245641	NA	5.93904	0.22323	NA	-0.290459	1	96	146	243
NEH3_2014	5.90952	S5_199708288	0.237215	NS	0	50	5.91252	0.259454	NA	5.98446	0.256649	NA	5.93813	0.196841	NA	-0.0256113	15	126	102	243
NEH3_2014	5.90952	S7_133892236	0.953664	NS	0	50	5.95629	0.263363	NA	5.95746	0.24657	NA	5.96718	0.204636	NA	-0.0108981	18	145	80	243
NEH3_2014	5.90952	S9_133935645	0.653125	NS	0	50	5.9081	0.294986	NA	5.95306	0.220948	NA	5.97083	0.240409	NA	-0.0627367	10	105	128	243
NEH3_2014	5.90952	S9_135864201	0.918807	NS	0	50	5.95325	0.231483	NA	5.96434	0.235209	NA	5.97107	0.24759	NA	-0.017819	96	125	22	243
NEH3_2014	5.90952	S9_138707938	0.0764186	NS	0	50	5.88913	0.306355	NA	5.93533	0.225494	NA	5.99815	0.233373	NA	-0.109014	10	128	105	243
NEH3_2014	5.90952	S9_139706286	0.255861	NS	0	50	5.85171	0.29385	NA	5.96659	0.239131	NA	5.96579	0.21946	NA	-0.114082	12	125	106	243
NEH3_2014	5.90952	S9_139745486	0.389631	NS	0	50	5.8721	0.299157	NA	5.97213	0.24202	NA	5.95688	0.218068	NA	-0.0847791	11	120	112	243
NEH3_2014	5.90952	S4_37012538	0.0164697	*	1	51	5.583	0.0153031	b	5.97544	0.261463	a	5.96012	0.215421	a	-0.377123	3	81	159	243
NEH3_2014	5.90952	S2_236187932	0.455448	NS	0	51	5.97859	0.253814	NA	5.95357	0.226167	NA	NA	NA	NA	#VALUE!	68	175	NA	243
NEH3_2014	5.90952	S3_222732398	0.488984	NS	0	51	5.98272	0.171076	NA	5.95568	0.245798	NA	NA	NA	NA	#VALUE!	44	199	NA	243
NEH3_2014	5.90952	S4_156994628	0.432052	NS	0	51	5.97483	0.259864	NA	5.95077	0.21476	NA	NA	NA	NA	#VALUE!	99	144	NA	243
NEH3_2014	5.90952	S4_231043398	0.926581	NS	0	51	5.95586	0.203573	NA	5.96391	0.241583	NA	5.94342	0.258704	NA	0.0124342	55	170	18	243
KSH1_2016	6.13645	S3_215373678	0.0135905	*	1	52	5.83322	0.126533	b	5.87937	0.111605	a	5.83383	0.157196	b	-0.000609394	61	161	43	265
KSH1_2016	6.13645	S2_20959401	0.404393	NS	0	52	5.83226	0.136862	NA	5.87473	0.126145	NA	5.85688	0.123682	NA	-0.0246204	12	83	170	265
KSH1_2016	6.13645	S2_236187932	0.537697	NS	0	52	5.92079	0.155959	NA	5.85835	0.118272	NA	5.86329	0.134534	NA	0.0574925	5	162	98	265
KSH1_2016	6.13645	S3_214902774	0.311685	NS	0	52	5.92427	0.109184	NA	5.86423	0.124188	NA	5.85627	0.126038	NA	0.0680036	8	101	156	265
KSH1_2016	6.13645	S3_216647852	0.728861	NS	0	52	5.82851	0.027604	NA	5.85595	0.129215	NA	5.86547	0.124013	NA	-0.0369592	4	99	162	265
KSH1_2016	6.13645	S3_216794651	0.826793	NS	0	52	5.82851	0.027604	NA	5.85858	0.131994	NA	5.86373	0.122562	NA	-0.0352242	4	95	166	265
KSH1_2016	6.13645	S3_219184259	0.0707074	NS	0	52	5.77853	0.105152	NA	5.87529	0.11801	NA	5.85503	0.12968	NA	-0.0764921	8	113	144	265
KSH1_2016	6.13645	S3_222732398	0.346827	NS	0	52	5.79471	0.167074	NA	5.86958	0.118342	NA	5.85947	0.126801	NA	-0.0647558	6	88	171	265
KSH1_2016	6.13645	S4_33885271	0.945699	NS	0	52	5.86493	0.11904	NA	5.86213	0.127267	NA	5.85714	0.124763	NA	0.0077905	41	160	64	265
KSH1_2016	6.13645	S4_37012538	0.96114	NS	0	52	5.86752	0.100258	NA	5.85876	0.131428	NA	5.86223	0.123973	NA	0.00528801	14	88	163	265
KSH1_2016	6.13645	S4_156482117	0.954464	NS	0	52	5.85751	0.130943	NA	5.86038	0.12747	NA	5.86546	0.117301	NA	-0.00794774	18	186	61	265
KSH1_2016	6.13645	S4_156994628	0.571011	NS	0	52	5.83401	0.131126	NA	5.86601	0.122584	NA	5.85541	0.130463	NA	-0.0213986	15	179	71	265
KSH1_2016	6.13645	S4_231043398	0.0857314	NS	0	52	5.89272	0.107743	NA	5.84963	0.131572	NA	5.87082	0.112157	NA	0.0219016	50	170	45	265
KSH1_2016	6.13645	S5_199708288	0.759628	NS	0	52	5.85997	0.107397	NA	5.86456	0.132225	NA	5.84903	0.107316	NA	0.0109392	36	185	44	265
KSH1_2016	6.13645	S7_133892236	0.773119	NS	0	52	5.86441	0.0904351	NA	5.86558	0.128426	NA	5.85361	0.135713	NA	0.0108031	46	130	89	265
KSH1_2016	6.13645	S9_133935645	0.134173	NS	0	52	5.86956	0.0905584	NA	5.87254	0.118231	NA	5.83974	0.139413	NA	0.0298273	15	161	89	265
KSH1_2016	6.13645	S9_135864201	0.294845	NS	0	52	5.90722	0.111437	NA	5.85771	0.12364	NA	5.85876	0.127918	NA	0.0484587	17	129	119	265
KSH1_2016	6.13645	S9_138707938	0.592811	NS	0	52	5.85401	0.0787695	NA	5.86808	0.120311	NA	5.85189	0.13773	NA	0.00212068	15	153	97	265
KSH1_2016	6.13645	S9_139706286	0.15426	NS	0	52	5.86119	0.113317	NA	5.87189	0.119635	NA	5.83823	0.138069	NA	0.0229633	25	165	75	265
KSH1_2016	6.13645	S9_139745486	0.490913	NS	0	52	5.87208	0.138828	NA	5.8718	0.12023	NA	5.85332	0.126694	NA	0.0187595	17	98	150	265
KSH1_2016	6.13645	S3_215380499	0.260974	NS	0	52	5.84344	0.124644	NA	5.87124	0.118228	NA	5.85356	0.159959	NA	-0.0101189	77	161	27	265
NEH2_2014	6.16127	S4_33885271	0.00716356	**	1	53	5.41064	0.633733	b	5.81163	0.482805	a	5.63138	0.466188	b	-0.220735	7	82	156	245
NEH2_2014	6.16127	S2_20959401	0.511802	NS	0	53	5.66276	0.746573	NA	5.63193	0.520055	NA	5.7102	0.458133	NA	-0.0474474	6	74	165	245
NEH2_2014	6.16127	S3_214902774	0.561557	NS	0	53	5.63302	0.167006	NA	5.65133	0.504926	NA	5.71749	0.470352	NA	-0.0844672	3	115	127	245
NEH2_2014	6.16127	S3_215373678	0.227934	NS	0	53	5.33656	0.518929	NA	5.67218	0.512486	NA	5.70781	0.459833	NA	-0.371253	5	102	138	245
NEH2_2014	6.16127	S3_215380499	0.998152	NS	0	53	5.69522	0.649441	NA	5.68442	0.49059	NA	5.68557	0.473073	NA	0.00965327	8	103	134	245
NEH2_2014	6.16127	S3_216647852	0.50974	NS	0	53	5.79028	0.780932	NA	5.63232	0.514627	NA	5.70785	0.469051	NA	0.0824237	2	75	168	245
NEH2_2014	6.16127	S3_219184259	0.34564	NS	0	53	6.34248	NA	NA	5.66121	0.500979	NA	5.6955	0.474195	NA	0.646983	1	91	153	245
NEH2_2014	6.16127	S4_37012538	0.293091	NS	0	53	5.75443	0.917405	NA	5.75195	0.475729	NA	5.65	0.480269	NA	0.104424	3	82	160	245
NEH2_2014	6.16127	S4_156482117	0.260961	NS	0	53	5.80563	NA	NA	5.74685	0.497485	NA	5.64403	0.474531	NA	0.161596	1	97	147	245
NEH2_2014	6.16127	S9_133935645	0.52554	NS	0	53	5.54913	0.625167	NA	5.71147	0.492463	NA	5.67679	0.464849	NA	-0.127662	12	105	128	245
NEH2_2014	6.16127	S9_135864201	0.438701	NS	0	53	5.67757	0.511001	NA	5.66946	0.455326	NA	5.81162	0.532285	NA	-0.134042	96	127	22	245
NEH2_2014	6.16127	S9_138707938	0.787968	NS	0	53	5.77948	0.49702	NA	5.67487	0.493292	NA	5.68849	0.475734	NA	0.0909898	11	129	105	245
NEH2_2014	6.16127	S9_139706286	0.379704	NS	0	53	5.77918	0.478139	NA	5.71504	0.504717	NA	5.63867	0.460077	NA	0.140513	13	126	106	245
NEH2_2014	6.16127	S9_139745486	0.226121	NS	0	53	5.82428	0.469642	NA	5.72081	0.502134	NA	5.63227	0.46388	NA	0.192008	12	121	112	245
NEH2_2014	6.16127	S5_199708288	0.00141437	**	1	54	5.72363	0.634327	ab	5.78526	0.444012	a	5.55507	0.481016	b	0.168567	16	127	102	245
NEH2_2014	6.16127	S7_133892236	0.0201064	*	1	55	5.84698	0.438329	a	5.61566	0.477157	b	5.77142	0.490569	a	0.0755649	20	145	80	245
NEH2_2014	6.16127	S2_236187932	0.0955006	NS	0	55	5.76783	0.492721	NA	5.65309	0.478727	NA	NA	NA	NA	#VALUE!	69	176	NA	245
NEH2_2014	6.16127	S3_216794651	0.951679	NS	0	55	5.79028	0.780932	NA	5.68819	0.504087	NA	5.68312	0.477117	NA	0.107156	2	68	175	245
NEH2_2014	6.16127	S3_222732398	0.889246	NS	0	55	5.69464	0.445545	NA	5.68338	0.493595	NA	NA	NA	NA	#VALUE!	44	201	NA	245
NEH2_2014	6.16127	S4_156994628	0.777182	NS	0	55	5.69598	0.506267	NA	5.67811	0.470479	NA	NA	NA	NA	#VALUE!	100	145	NA	245
NEH2_2014	6.16127	S4_231043398	0.218758	NS	0	55	5.74114	0.454136	NA	5.65226	0.497745	NA	5.8223	0.428076	NA	-0.0811597	55	171	19	245
MOH1_2016	6.19977	S2_20959401	0.0233426	*	1	56	6.94441	0.468836	a	6.69695	0.722183	a	6.36081	0.796072	ab	0.5836	4	42	135	181
MOH1_2016	6.19977	S2_236187932	3.15e-07	***	1	57	6.34572	0.681344	b	6.26313	0.793863	b	7.01089	0.568996	a	-0.66517	33	106	42	181
MOH1_2016	6.19977	S3_214902774	0.00341118	**	1	58	6.9927	0.662934	a	6.18818	0.866462	ab	6.57522	0.711675	a	0.417482	3	61	117	181
MOH1_2016	6.19977	S3_215373678	0.0105644	*	1	59	6.66723	0.473871	a	6.63209	0.604644	a	6.28508	0.901728	ab	0.382152	9	77	95	181
MOH1_2016	6.19977	S3_215380499	0.00185005	**	1	60	6.87719	0.442382	a	6.52413	0.680106	a	6.22307	0.931145	b	0.654122	20	94	67	181
MOH1_2016	6.19977	S3_216647852	0.000235624	***	1	61	6.9927	0.662934	a	6.1745	0.775962	ab	6.63334	0.742248	a	0.359363	3	74	104	181
MOH1_2016	6.19977	S3_216794651	0.000222002	***	1	62	6.9927	0.662934	a	6.17963	0.776134	ab	6.63852	0.740978	a	0.354189	3	76	102	181
MOH1_2016	6.19977	S3_219184259	0.00700718	**	1	63	7.14064	0.351376	a	6.23858	0.834007	b	6.5536	0.738204	a	0.587043	4	66	111	181
MOH1_2016	6.19977	S4_156482117	1.78e-07	***	1	64	6.051	0.679044	c	6.44847	0.771377	b	7.12373	0.556175	a	-1.07273	41	115	25	181
MOH1_2016	6.19977	S4_156994628	1.65e-10	***	1	65	5.97136	0.771595	c	6.41836	0.712121	b	7.11442	0.544283	a	-1.14306	41	105	35	181
MOH1_2016	6.19977	S3_222732398	0.135592	NS	0	65	6.97337	0.131603	NA	6.29907	0.832798	NA	6.50723	0.766147	NA	0.466141	3	55	123	181
MOH1_2016	6.19977	S4_33885271	0.18584	NS	0	65	6.48588	0.582894	NA	6.39323	0.798829	NA	6.73713	1.0172	NA	-0.251254	40	121	20	181
MOH1_2016	6.19977	S4_231043398	0.0139263	*	1	66	7.35471	0.522998	a	6.43722	0.828994	b	6.36135	0.557814	b	0.993356	6	137	38	181
MOH1_2016	6.19977	S4_37012538	1.75e-05	***	1	67	6.09096	0.713772	b	6.32512	0.711124	b	6.83962	0.814972	a	-0.748665	23	103	55	181
MOH1_2016	6.19977	S5_199708288	0.0116304	*	1	68	6.21684	0.850393	b	6.53533	0.743398	a	7.01142	0.436133	a	-0.794578	55	121	5	181
MOH1_2016	6.19977	S7_133892236	6.94e-07	***	1	69	5.9849	0.701928	c	6.40712	0.789617	b	6.92095	0.579681	a	-0.936051	32	107	42	181
MOH1_2016	6.19977	S9_133935645	4.9e-06	***	1	70	5.97063	0.655252	b	6.62698	0.729843	a	6.5844	0.857424	a	-0.613777	46	99	36	181
MOH1_2016	6.19977	S9_135864201	2.98e-05	***	1	71	7.66415	0.459896	a	6.4102	0.819376	b	6.3862	0.712422	b	1.27795	8	68	105	181
MOH1_2016	6.19977	S9_139706286	0.00127671	**	1	72	6.14316	0.722022	b	6.53639	0.752323	a	6.70515	0.846999	a	-0.561986	54	92	35	181
MOH1_2016	6.19977	S9_139745486	0.000357204	***	1	73	6.10609	0.66932	b	6.50348	0.791496	a	6.72793	0.778635	a	-0.62184	49	87	45	181
MOH1_2016	6.19977	S9_138707938	0.01284	*	1	74	6.62802	0.834253	a	6.33252	0.734092	b	NA	NA	NA	#VALUE!	73	108	NA	181
NEH3_2017	6.29452	S3_214902774	0.014133	*	1	75	5.27533	0.11929	ab	5.05548	0.390507	b	5.30155	0.336691	a	-0.0262235	3	25	63	91
NEH3_2017	6.29452	S2_20959401	0.564022	NS	0	75	5.11421	0.41643	NA	5.1978	0.359997	NA	5.26146	0.361814	NA	-0.14725	5	29	57	91
NEH3_2017	6.29452	S2_236187932	0.582354	NS	0	75	5.59036	NA	NA	5.24124	0.373798	NA	5.21526	0.352508	NA	0.375102	1	48	42	91
NEH3_2017	6.29452	S3_215373678	0.765136	NS	0	75	5.31248	0.341303	NA	5.21528	0.359671	NA	5.23599	0.377251	NA	0.0764909	9	46	36	91
NEH3_2017	6.29452	S3_215380499	0.3171	NS	0	75	5.30971	0.301838	NA	5.24444	0.376477	NA	5.14109	0.372693	NA	0.168617	19	50	22	91
NEH3_2017	6.29452	S3_216647852	0.077776	NS	0	75	5.27533	0.11929	NA	5.08162	0.403079	NA	5.28165	0.344179	NA	-0.00632524	3	22	66	91
NEH3_2017	6.29452	S3_216794651	0.077776	NS	0	75	5.27533	0.11929	NA	5.08162	0.403079	NA	5.28165	0.344179	NA	-0.00632524	3	22	66	91
NEH3_2017	6.29452	S3_219184259	0.157927	NS	0	75	5.22965	0.336354	NA	5.13574	0.404408	NA	5.29109	0.330767	NA	-0.0614373	5	32	54	91
NEH3_2017	6.29452	S3_222732398	0.369072	NS	0	75	5.17093	0.452218	NA	5.15249	0.429545	NA	5.26989	0.326929	NA	-0.098961	3	26	62	91
NEH3_2017	6.29452	S4_33885271	0.12102	NS	0	75	5.26069	0.388353	NA	5.28578	0.330607	NA	5.10375	0.389196	NA	0.156944	17	50	24	91
NEH3_2017	6.29452	S4_37012538	0.976694	NS	0	75	5.2272	0.413205	NA	5.2203	0.383862	NA	5.23873	0.357001	NA	-0.0115323	3	26	62	91
NEH3_2017	6.29452	S4_156482117	0.762762	NS	0	75	5.27643	0.302387	NA	5.24725	0.377929	NA	5.19374	0.357314	NA	0.0826864	9	53	29	91
NEH3_2017	6.29452	S4_156994628	0.923271	NS	0	75	5.2659	0.3215	NA	5.22017	0.376658	NA	5.24469	0.358354	NA	0.0212117	8	50	33	91
NEH3_2017	6.29452	S4_231043398	0.207766	NS	0	75	5.48445	0.174232	NA	5.21194	0.368427	NA	5.24408	0.363941	NA	0.240365	6	76	9	91
NEH3_2017	6.29452	S5_199708288	0.842197	NS	0	75	5.18277	0.451449	NA	5.24416	0.345876	NA	5.21453	0.392681	NA	-0.031761	14	72	5	91
NEH3_2017	6.29452	S7_133892236	0.537672	NS	0	75	5.34001	0.28399	NA	5.19431	0.365861	NA	5.26431	0.368456	NA	0.0757062	5	46	40	91
NEH3_2017	6.29452	S9_133935645	0.714169	NS	0	75	5.39388	0.025239	NA	5.24877	0.354698	NA	5.20787	0.380246	NA	0.186011	2	47	42	91
NEH3_2017	6.29452	S9_135864201	0.692175	NS	0	75	5.31214	0.381052	NA	5.24692	0.327844	NA	5.20497	0.390862	NA	0.107171	9	38	44	91
NEH3_2017	6.29452	S9_139706286	0.983423	NS	0	75	5.22444	0.497375	NA	5.24032	0.34108	NA	5.22664	0.369156	NA	-0.00220673	7	44	40	91
NEH3_2017	6.29452	S9_139745486	0.608343	NS	0	75	5.06241	0.563311	NA	5.2548	0.341275	NA	5.23203	0.363687	NA	-0.169623	4	34	53	91
NEH3_2017	6.29452	S9_138707938	0.469747	NS	0	75	5.25867	0.358234	NA	5.20323	0.368801	NA	NA	NA	NA	#VALUE!	49	42	NA	91
TXH1_2016	6.40663	S2_20959401	0.000693697	***	1	76	6.47108	0.949532	ab	6.7263	0.753316	a	6.22994	0.82828	b	0.241146	8	57	136	201
TXH1_2016	6.40663	S2_236187932	0.0463817	*	1	77	6.89119	0.618256	a	6.4528	0.820148	a	6.19083	0.861244	ab	0.700361	5	132	64	201
TXH1_2016	6.40663	S3_219184259	0.037114	*	1	78	6.79477	0.448559	a	6.21842	0.829313	ab	6.50096	0.836965	a	0.293811	4	90	107	201
TXH1_2016	6.40663	S4_156482117	0.00462718	**	1	79	6.18774	0.983136	b	6.29158	0.812516	b	6.77011	0.818578	a	-0.582364	8	154	39	201
TXH1_2016	6.40663	S4_156994628	1.03e-08	***	1	80	5.99102	0.775234	b	6.22707	0.788726	b	7.08726	0.674219	a	-1.09624	8	155	38	201
TXH1_2016	6.40663	S7_133892236	6.37e-06	***	1	81	5.92061	0.833355	b	6.56022	0.779829	a	6.5405	0.774384	a	-0.619891	55	96	50	201
TXH1_2016	6.40663	S3_214902774	0.0574517	NS	0	81	6.95646	0.597094	NA	6.22843	0.886102	NA	6.46444	0.796391	NA	0.492027	4	80	117	201
TXH1_2016	6.40663	S3_215373678	0.127677	NS	0	81	6.52916	0.767018	NA	6.29869	0.869309	NA	6.6782	0.65241	NA	-0.149044	58	135	8	201
TXH1_2016	6.40663	S3_215380499	0.0611839	NS	0	81	6.54168	0.73868	NA	6.28088	0.875799	NA	6.75112	0.756654	NA	-0.209441	64	130	7	201
TXH1_2016	6.40663	S3_216647852	0.399218	NS	0	81	6.33914	NA	NA	6.27979	0.902475	NA	6.44489	0.795956	NA	-0.105752	1	78	122	201
TXH1_2016	6.40663	S3_216794651	0.119145	NS	0	81	6.33914	NA	NA	6.22098	0.86226	NA	6.47419	0.816852	NA	-0.135047	1	74	126	201
TXH1_2016	6.40663	S3_222732398	0.333558	NS	0	81	6.64736	1.01618	NA	6.49783	0.706093	NA	6.32082	0.888787	NA	0.326539	3	62	136	201
TXH1_2016	6.40663	S4_33885271	0.815481	NS	0	81	6.27543	0.678679	NA	6.38679	0.771081	NA	6.4088	1.04594	NA	-0.133372	22	127	52	201
TXH1_2016	6.40663	S4_37012538	0.59261	NS	0	81	6.13223	0.77792	NA	6.43249	0.825026	NA	6.37116	0.852289	NA	-0.238931	9	65	127	201
TXH1_2016	6.40663	S4_231043398	0.769513	NS	0	81	6.39443	0.737182	NA	6.40813	0.883431	NA	6.30412	0.833389	NA	0.0903083	44	109	48	201
TXH1_2016	6.40663	S5_199708288	0.146207	NS	0	81	6.3561	0.659183	NA	6.45494	0.848577	NA	6.17206	0.870675	NA	0.184037	23	133	45	201
TXH1_2016	6.40663	S9_133935645	0.816336	NS	0	81	6.37901	0.578202	NA	6.35391	0.876316	NA	6.43886	0.818382	NA	-0.0598514	15	128	58	201
TXH1_2016	6.40663	S9_135864201	0.0889206	NS	0	81	6.42164	0.67623	NA	6.25757	0.79131	NA	6.52414	0.892438	NA	-0.102492	9	105	87	201
TXH1_2016	6.40663	S9_138707938	0.280463	NS	0	81	6.68775	0.769237	NA	6.32432	0.836956	NA	6.4177	0.851467	NA	0.270047	14	121	66	201
TXH1_2016	6.40663	S9_139745486	0.854154	NS	0	81	6.4698	0.792402	NA	6.40775	0.865726	NA	6.35633	0.834433	NA	0.113476	13	65	123	201
TXH1_2016	6.40663	S9_139706286	0.0335696	*	1	82	6.47036	0.749449	ab	6.28007	0.849901	b	6.64741	0.791764	a	-0.177048	19	137	45	201
NEH4_2015	6.7634	S2_20959401	0.00733353	**	1	83	6.48893	0.280565	b	6.78344	0.224815	a	6.81421	0.215455	a	-0.325285	4	103	319	426
NEH4_2015	6.7634	S3_214902774	0.113953	NS	0	83	6.62916	0.381631	NA	6.78005	0.228152	NA	6.81894	0.213724	NA	-0.18978	2	157	267	426
NEH4_2015	6.7634	S3_215373678	0.861271	NS	0	83	6.81328	0.243517	NA	6.79904	0.217475	NA	6.80755	0.207072	NA	0.00573408	85	249	92	426
NEH4_2015	6.7634	S3_215380499	0.947699	NS	0	83	6.80802	0.232827	NA	6.80386	0.214217	NA	6.79759	0.222149	NA	0.0104364	112	230	84	426
NEH4_2015	6.7634	S3_216647852	0.0505433	NS	0	83	6.5548	0.335738	NA	6.77221	0.239394	NA	6.81677	0.211039	NA	-0.261973	2	113	311	426
NEH4_2015	6.7634	S3_219184259	0.850879	NS	0	83	6.78301	0.227876	NA	6.80243	0.208208	NA	6.80739	0.229065	NA	-0.0243805	29	173	224	426
NEH4_2015	6.7634	S4_33885271	0.384085	NS	0	83	6.7728	0.225956	NA	6.80648	0.217521	NA	6.81594	0.221588	NA	-0.0431358	74	213	139	426
NEH4_2015	6.7634	S4_37012538	0.252501	NS	0	83	6.6731	0.242106	NA	6.81264	0.216983	NA	6.80152	0.221566	NA	-0.128424	7	165	254	426
NEH4_2015	6.7634	S4_156482117	0.0728482	NS	0	83	6.75776	0.220072	NA	6.82025	0.215515	NA	6.80923	0.225687	NA	-0.0514715	91	212	123	426
NEH4_2015	6.7634	S4_156994628	0.481603	NS	0	83	6.78346	0.21469	NA	6.80101	0.225946	NA	6.8204	0.214737	NA	-0.03694	80	214	132	426
NEH4_2015	6.7634	S4_231043398	0.588397	NS	0	83	6.79899	0.204123	NA	6.794	0.226824	NA	6.81768	0.219091	NA	-0.0186854	66	199	161	426
NEH4_2015	6.7634	S5_199708288	0.82328	NS	0	83	6.78685	0.241648	NA	6.80721	0.222382	NA	6.8027	0.200554	NA	-0.0158503	54	286	86	426
NEH4_2015	6.7634	S7_133892236	0.67196	NS	0	83	6.80548	0.247874	NA	6.81204	0.227159	NA	6.78987	0.185388	NA	0.0156116	101	195	130	426
NEH4_2015	6.7634	S9_133935645	0.0146407	*	1	84	6.73532	0.217103	b	6.79664	0.229543	ab	6.83732	0.201076	a	-0.102004	49	229	148	426
NEH4_2015	6.7634	S9_135864201	0.0188507	*	1	85	6.72242	0.235394	b	6.81608	0.217318	a	6.81322	0.215375	a	-0.0908016	51	204	171	426
NEH4_2015	6.7634	S9_138707938	0.00667828	**	1	86	6.72412	0.23256	b	6.80995	0.233163	a	6.82592	0.193098	a	-0.101796	62	197	167	426
NEH4_2015	6.7634	S9_139706286	4.59e-05	***	1	87	6.70432	0.216861	b	6.81559	0.225069	a	6.84557	0.191029	a	-0.141252	74	246	106	426
NEH4_2015	6.7634	S9_139745486	0.000982668	***	1	88	6.71373	0.206739	b	6.78003	0.215955	b	6.84462	0.220222	a	-0.13089	29	211	186	426
NEH4_2015	6.7634	S2_236187932	0.282305	NS	0	88	6.74199	0.214041	NA	6.80827	0.235242	NA	6.80852	0.205582	NA	-0.0665291	30	194	202	426
NEH4_2015	6.7634	S3_216794651	0.131341	NS	0	88	6.5548	0.335738	NA	6.78166	0.233013	NA	6.81225	0.214966	NA	-0.257458	2	102	322	426
NEH4_2015	6.7634	S3_222732398	0.503108	NS	0	88	6.76445	0.225016	NA	6.79305	0.194871	NA	6.81187	0.23112	NA	-0.0474204	22	129	275	426
NEH1_2015	6.90159	S3_214902774	0.0031722	**	1	89	6.75381	1.19275	b	6.89697	0.777493	b	7.15859	0.771046	a	-0.40478	3	156	267	426
NEH1_2015	6.90159	S3_216647852	0.00989057	**	1	90	5.46145	NA	b	6.92288	0.764161	b	7.11531	0.783025	a	-1.65386	1	114	311	426
NEH1_2015	6.90159	S3_216794651	0.0107668	*	1	91	5.46145	NA	b	6.91919	0.715922	b	7.11232	0.797924	a	-1.65087	1	107	318	426
NEH1_2015	6.90159	S4_156482117	0.0319903	*	1	92	6.88728	0.653705	b	7.05762	0.83258	ab	7.18121	0.75817	a	-0.293922	82	223	121	426
NEH1_2015	6.90159	S4_156994628	0.00582547	**	1	93	6.81527	0.625296	b	7.06291	0.805889	a	7.18746	0.798726	a	-0.372189	70	227	129	426
NEH1_2015	6.90159	S2_20959401	0.406711	NS	0	93	6.59812	0.946778	NA	7.07986	0.824567	NA	7.06019	0.767732	NA	-0.462068	5	112	309	426
NEH1_2015	6.90159	S2_236187932	0.150958	NS	0	93	6.82458	0.695582	NA	7.03876	0.755841	NA	7.11687	0.821736	NA	-0.292295	29	202	195	426
NEH1_2015	6.90159	S3_215373678	0.355727	NS	0	93	7.07702	0.727836	NA	7.09187	0.811325	NA	6.95257	0.772505	NA	0.124448	100	239	87	426
NEH1_2015	6.90159	S3_215380499	0.855833	NS	0	93	7.06314	0.761125	NA	7.07392	0.802916	NA	7.01744	0.777847	NA	0.0457075	123	221	82	426
NEH1_2015	6.90159	S3_219184259	0.858276	NS	0	93	7.07617	0.810788	NA	7.03578	0.779903	NA	7.07858	0.788479	NA	-0.00241557	29	184	213	426
NEH1_2015	6.90159	S3_222732398	0.0744738	NS	0	93	7.01926	0.852924	NA	6.94963	0.744653	NA	7.13209	0.79667	NA	-0.11283	25	153	248	426
NEH1_2015	6.90159	S4_33885271	0.150352	NS	0	93	6.89272	0.730485	NA	7.07716	0.779937	NA	7.11327	0.811757	NA	-0.220549	67	220	139	426
NEH1_2015	6.90159	S4_231043398	0.200306	NS	0	93	6.90283	0.792761	NA	7.1095	0.857687	NA	7.05603	0.676077	NA	-0.153202	60	203	163	426
NEH1_2015	6.90159	S7_133892236	0.589265	NS	0	93	6.99965	0.667628	NA	7.06221	0.844879	NA	7.10478	0.785666	NA	-0.105125	106	187	133	426
NEH1_2015	6.90159	S5_199708288	0.0133255	*	1	94	6.82108	0.769117	b	7.13385	0.806128	a	7.02113	0.706738	ab	-0.200054	65	262	99	426
NEH1_2015	6.90159	S9_133935645	0.0021892	**	1	95	6.74212	0.65337	b	7.0516	0.816933	a	7.1868	0.744591	a	-0.444689	51	232	143	426
NEH1_2015	6.90159	S9_135864201	0.0192034	*	1	96	6.8138	0.781132	b	7.05148	0.75885	a	7.15274	0.802775	a	-0.338943	56	203	167	426
NEH1_2015	6.90159	S9_138707938	0.0157826	*	1	97	6.85806	0.627779	b	7.03297	0.817252	ab	7.17467	0.78856	a	-0.316611	68	193	165	426
NEH1_2015	6.90159	S9_139706286	0.000902317	***	1	98	6.83199	0.704964	b	7.07254	0.81782	a	7.23886	0.738279	a	-0.406866	97	221	108	426
NEH1_2015	6.90159	S4_37012538	0.0599067	NS	0	98	6.47904	0.72508	NA	7.06939	0.840344	NA	7.07633	0.749517	NA	-0.597297	10	146	270	426
NEH1_2015	6.90159	S9_139745486	0.0860172	NS	0	98	6.87835	0.806395	NA	7.01162	0.772263	NA	7.14313	0.787131	NA	-0.264783	37	195	194	426
MOH2_2015	7.09541	S3_216647852	0.0387935	*	1	99	5.85575	NA	b	7.0521	0.484094	a	7.08777	0.498449	a	-1.23202	1	124	299	424
MOH2_2015	7.09541	S3_216794651	0.0346779	*	1	100	5.85575	NA	b	7.04447	0.466288	a	7.08929	0.50389	a	-1.23353	1	113	310	424
MOH2_2015	7.09541	S3_215373678	0.0624545	NS	0	100	7.15524	0.500978	NA	7.06727	0.470576	NA	6.9863	0.55094	NA	0.16895	110	232	82	424
MOH2_2015	7.09541	S3_215380499	0.566636	NS	0	100	7.10259	0.497989	NA	7.07549	0.476739	NA	7.02537	0.553718	NA	0.0772218	124	224	76	424
MOH2_2015	7.09541	S3_219184259	0.154767	NS	0	100	6.92567	0.328918	NA	7.06951	0.53644	NA	7.10227	0.482349	NA	-0.176606	34	177	213	424
MOH2_2015	7.09541	S4_33885271	0.503211	NS	0	100	7.05142	0.496583	NA	7.10393	0.509176	NA	7.04588	0.482385	NA	0.00554223	58	203	163	424
MOH2_2015	7.09541	S4_156482117	0.0589261	NS	0	100	6.98078	0.540363	NA	7.12954	0.502526	NA	7.04491	0.458544	NA	-0.0641358	74	204	146	424
MOH2_2015	7.09541	S4_156994628	0.730655	NS	0	100	7.08974	0.512528	NA	7.08751	0.504658	NA	7.0476	0.479699	NA	0.0421373	73	208	143	424
MOH2_2015	7.09541	S4_231043398	0.0627755	NS	0	100	7.09547	0.566445	NA	7.01595	0.447766	NA	7.1395	0.516865	NA	-0.0440252	71	198	155	424
MOH2_2015	7.09541	S5_199708288	0.40291	NS	0	100	7.11526	0.498716	NA	7.08854	0.493928	NA	7.02435	0.502553	NA	0.0909052	62	243	119	424
MOH2_2015	7.09541	S7_133892236	0.152424	NS	0	100	7.14525	0.486454	NA	7.0282	0.503997	NA	7.0919	0.490569	NA	0.0533527	94	195	135	424
MOH2_2015	7.09541	S9_133935645	0.0745062	NS	0	100	6.97503	0.460398	NA	7.12496	0.511658	NA	7.03664	0.482177	NA	-0.0616152	51	217	156	424
MOH2_2015	7.09541	S9_135864201	0.335879	NS	0	100	6.97949	0.419125	NA	7.10272	0.505346	NA	7.06278	0.502239	NA	-0.0832889	39	205	180	424
MOH2_2015	7.09541	S9_138707938	0.796272	NS	0	100	7.03303	0.468524	NA	7.07849	0.508229	NA	7.08362	0.494141	NA	-0.0505907	56	207	161	424
MOH2_2015	7.09541	S9_139706286	0.472852	NS	0	100	7.01889	0.490285	NA	7.07873	0.492782	NA	7.1081	0.512821	NA	-0.0892064	81	240	103	424
MOH2_2015	7.09541	S9_139745486	0.074506	NS	0	100	7.2072	0.521107	NA	7.02136	0.495602	NA	7.11061	0.491115	NA	0.0965851	26	200	198	424
MOH2_2015	7.09541	S2_20959401	0.183294	NS	0	100	7.35252	0.865534	NA	7.02816	0.490127	NA	7.08638	0.488188	NA	0.266146	7	119	298	424
MOH2_2015	7.09541	S2_236187932	0.919119	NS	0	100	7.08386	0.537737	NA	7.08397	0.477932	NA	7.06407	0.508696	NA	0.0197956	36	185	203	424
MOH2_2015	7.09541	S3_214902774	0.278124	NS	0	100	6.68677	0.617759	NA	7.08772	0.480912	NA	7.0716	0.505391	NA	-0.384838	4	170	250	424
MOH2_2015	7.09541	S3_222732398	0.156298	NS	0	100	7.02295	0.521464	NA	7.01789	0.510902	NA	7.11322	0.48411	NA	-0.090269	28	146	250	424
MOH2_2015	7.09541	S4_37012538	0.892762	NS	0	100	7.14803	0.774304	NA	7.06742	0.482599	NA	7.07571	0.495557	NA	0.0723202	9	144	271	424
NEH2_2015	7.27744	S2_20959401	0.48679	NS	0	100	7.01495	0.293873	NA	7.03292	0.284805	NA	7.06833	0.257921	NA	-0.0533889	5	94	316	415
NEH2_2015	7.27744	S2_236187932	0.120558	NS	0	100	6.98463	0.28691	NA	7.05014	0.265465	NA	7.0815	0.257939	NA	-0.0968722	33	187	195	415
NEH2_2015	7.27744	S3_215373678	0.459882	NS	0	100	7.03427	0.272238	NA	7.07255	0.264076	NA	7.04688	0.258034	NA	-0.0126069	84	248	83	415
NEH2_2015	7.27744	S3_215380499	0.524296	NS	0	100	7.03703	0.277341	NA	7.0716	0.267254	NA	7.05142	0.236916	NA	-0.0143903	100	241	74	415
NEH2_2015	7.27744	S3_216647852	0.529362	NS	0	100	6.87928	0.128268	NA	7.07285	0.257153	NA	7.05585	0.26777	NA	-0.176577	2	114	299	415
NEH2_2015	7.27744	S3_219184259	0.554572	NS	0	100	7.08794	0.178908	NA	7.07023	0.254112	NA	7.04575	0.283729	NA	0.0421994	29	186	200	415
NEH2_2015	7.27744	S3_222732398	0.659685	NS	0	100	7.0994	0.228159	NA	7.06368	0.247606	NA	7.05267	0.278202	NA	0.0467321	28	145	242	415
NEH2_2015	7.27744	S4_33885271	0.352934	NS	0	100	7.08184	0.25163	NA	7.0418	0.264823	NA	7.07787	0.270198	NA	0.0039744	69	217	129	415
NEH2_2015	7.27744	S4_37012538	0.207946	NS	0	100	7.03854	0.313107	NA	7.03138	0.251998	NA	7.07854	0.27051	NA	-0.0400047	6	161	248	415
NEH2_2015	7.27744	S4_156482117	0.87589	NS	0	100	7.05858	0.264204	NA	7.05462	0.262428	NA	7.07065	0.270622	NA	-0.0120697	92	215	108	415
NEH2_2015	7.27744	S4_156994628	0.892012	NS	0	100	7.05918	0.261746	NA	7.05462	0.256522	NA	7.069	0.28145	NA	-0.00982031	78	216	121	415
NEH2_2015	7.27744	S4_231043398	0.764163	NS	0	100	7.05393	0.283998	NA	7.0689	0.25595	NA	7.04854	0.269567	NA	0.00538458	60	211	144	415
NEH2_2015	7.27744	S5_199708288	0.156139	NS	0	100	7.00206	0.268254	NA	7.07382	0.265705	NA	7.05727	0.254747	NA	-0.0552192	62	267	86	415
NEH2_2015	7.27744	S7_133892236	0.747905	NS	0	100	7.04573	0.285824	NA	7.07062	0.253522	NA	7.05609	0.263718	NA	-0.0103604	95	170	150	415
NEH2_2015	7.27744	S9_133935645	0.631946	NS	0	100	7.02424	0.233147	NA	7.06248	0.280584	NA	7.06592	0.251413	NA	-0.0416756	45	209	161	415
NEH2_2015	7.27744	S9_135864201	0.327572	NS	0	100	7.03662	0.230311	NA	7.04358	0.271156	NA	7.08088	0.265763	NA	-0.0442588	48	179	188	415
NEH2_2015	7.27744	S9_138707938	0.11059	NS	0	100	7.04178	0.237047	NA	7.03468	0.28614	NA	7.09159	0.24914	NA	-0.0498069	66	175	174	415
NEH2_2015	7.27744	S9_139706286	0.7413	NS	0	100	7.04727	0.226105	NA	7.05568	0.272884	NA	7.07433	0.273186	NA	-0.0270565	78	213	124	415
NEH2_2015	7.27744	S9_139745486	0.619595	NS	0	100	7.06458	0.249456	NA	7.07298	0.257245	NA	7.04666	0.27364	NA	0.0179201	31	184	200	415
NEH2_2015	7.27744	S3_214902774	0.49318	NS	0	100	6.8787	0.106437	NA	7.06187	0.255064	NA	7.06046	0.270963	NA	-0.181757	3	154	258	415
NEH2_2015	7.27744	S3_216794651	0.295147	NS	0	100	6.87928	0.128268	NA	7.08792	0.244067	NA	7.05121	0.271096	NA	-0.171933	2	105	308	415
MNH1_2014	7.32143	S2_20959401	1.34e-06	***	1	101	5.96573	0.481656	c	6.77405	0.838576	b	7.28667	0.882645	a	-1.32094	6	78	153	237
MNH1_2014	7.32143	S2_236187932	2.94e-31	***	1	102	7.82609	0.866791	a	7.5206	0.720838	b	6.33375	0.552121	c	1.49235	23	121	93	237
MNH1_2014	7.32143	S3_214902774	1.57e-05	***	1	103	7.3903	0.629774	a	7.11859	0.985341	b	6.55797	0.760733	c	0.832337	59	135	43	237
MNH1_2014	7.32143	S3_215373678	7.01e-06	***	1	104	5.86002	0.754876	c	6.79055	0.741689	b	7.26095	0.92302	a	-1.40093	5	74	158	237
MNH1_2014	7.32143	S3_215380499	0.000629495	***	1	105	6.30976	0.887297	b	6.87856	0.803994	b	7.24156	0.926142	a	-0.931805	8	82	147	237
MNH1_2014	7.32143	S3_216647852	0.0413383	*	1	106	6.3766	1.1455	b	6.92828	0.704997	b	7.18965	0.992818	a	-0.813049	3	86	148	237
MNH1_2014	7.32143	S3_222732398	5.68e-26	***	1	107	7.98496	0.520149	a	7.45962	0.810797	b	6.49055	0.65838	c	1.4944	30	99	108	237
MNH1_2014	7.32143	S3_216794651	0.0587063	NS	0	107	6.3766	1.1455	NA	6.94008	0.713966	NA	7.18117	0.989451	NA	-0.804567	3	85	149	237
MNH1_2014	7.32143	S3_219184259	0.991135	NS	0	107	7.01012	0.465046	NA	7.08995	0.801936	NA	7.08189	0.983032	NA	-0.071774	2	95	140	237
MNH1_2014	7.32143	S4_33885271	0.28714	NS	0	107	6.65764	0.849054	NA	7.171	0.977267	NA	7.06526	0.875985	NA	-0.407619	8	74	155	237
MNH1_2014	7.32143	S4_156482117	0.40698	NS	0	107	6.51488	1.16542	NA	7.16797	1.02914	NA	7.04399	0.830697	NA	-0.529117	2	86	149	237
MNH1_2014	7.32143	S4_156994628	0.704285	NS	0	107	7.33896	NA	NA	7.01673	1.0446	NA	7.11637	0.838564	NA	0.222586	1	78	158	237
MNH1_2014	7.32143	S9_133935645	0.211105	NS	0	107	6.3766	1.1455	NA	7.15676	0.797833	NA	7.02238	1.01146	NA	-0.645783	3	124	110	237
MNH1_2014	7.32143	S4_231043398	0.00285324	**	1	108	7.5007	0.910502	a	7.0079	0.899463	b	6.72569	0.476918	b	0.775005	42	186	9	237
MNH1_2014	7.32143	S4_37012538	0.000248522	***	1	109	7.01985	0.989405	ab	7.49189	0.959585	a	6.94473	0.8504	b	0.075118	4	60	173	237
MNH1_2014	7.32143	S5_199708288	2.04e-08	***	1	110	6.58609	0.911816	b	7.42187	0.898953	a	6.75429	0.78203	b	-0.168201	7	119	111	237
MNH1_2014	7.32143	S7_133892236	0.00113357	**	1	111	6.58875	0.812672	b	6.95002	0.807396	b	7.37556	1.02462	a	-0.786811	6	151	80	237
MNH1_2014	7.32143	S9_135864201	8.89e-13	***	1	112	6.38512	0.493567	c	7.16061	0.921634	b	7.54527	0.809628	a	-1.16015	55	118	64	237
MNH1_2014	7.32143	S9_138707938	0.0005059	***	1	113	5.69589	0.599882	b	7.01451	0.795084	a	7.21788	0.974707	a	-1.522	5	118	114	237
MNH1_2014	7.32143	S9_139706286	0.00336093	**	1	114	6.16413	0.764857	b	7.20168	0.87964	a	7.00099	0.914477	a	-0.836862	8	132	97	237
MNH1_2014	7.32143	S9_139745486	0.00853451	**	1	115	6.14409	0.565742	b	7.19603	0.883481	a	6.99283	0.922367	a	-0.848743	6	132	99	237
NEH3_2015	7.46257	S2_20959401	0.0171961	*	1	116	7.08742	0.976736	b	7.45962	0.519668	b	7.58976	0.526844	a	-0.502347	5	93	314	412
NEH3_2015	7.46257	S3_214902774	0.0226226	*	1	117	7.14407	1.09398	b	7.48177	0.553373	b	7.60089	0.506509	a	-0.456816	5	142	265	412
NEH3_2015	7.46257	S3_216647852	0.0405076	*	1	118	6.93052	0.210027	a	7.47318	0.528541	a	7.58781	0.534819	a	-0.657282	2	109	301	412
NEH3_2015	7.46257	S3_219184259	0.00955235	**	1	119	7.45771	0.505117	b	7.47626	0.557599	b	7.63358	0.51111	a	-0.175876	31	173	208	412
NEH3_2015	7.46257	S3_222732398	0.000941929	***	1	120	7.40911	0.66807	b	7.44165	0.538679	b	7.63571	0.506222	a	-0.226592	23	146	243	412
NEH3_2015	7.46257	S2_236187932	0.402548	NS	0	120	7.41933	0.612287	NA	7.57296	0.488261	NA	7.55301	0.569748	NA	-0.133676	25	194	193	412
NEH3_2015	7.46257	S3_215373678	0.782096	NS	0	120	7.5157	0.461383	NA	7.56392	0.521873	NA	7.56101	0.630079	NA	-0.0453121	77	247	88	412
NEH3_2015	7.46257	S3_215380499	0.609051	NS	0	120	7.53681	0.450996	NA	7.57664	0.547625	NA	7.51318	0.594317	NA	0.0236305	99	230	83	412
NEH3_2015	7.46257	S3_216794651	0.182909	NS	0	120	6.93052	0.210027	NA	7.51913	0.510447	NA	7.56965	0.542806	NA	-0.639131	2	100	310	412
NEH3_2015	7.46257	S4_33885271	0.545854	NS	0	120	7.60809	0.510601	NA	7.54792	0.522125	NA	7.52873	0.569835	NA	0.0793651	87	189	136	412
NEH3_2015	7.46257	S4_37012538	0.0959422	NS	0	120	7.15957	0.775091	NA	7.57794	0.551107	NA	7.55084	0.511933	NA	-0.391265	8	168	236	412
NEH3_2015	7.46257	S4_156482117	0.908022	NS	0	120	7.53492	0.539283	NA	7.55896	0.502939	NA	7.56429	0.585095	NA	-0.0293725	106	189	117	412
NEH3_2015	7.46257	S4_156994628	0.851592	NS	0	120	7.56357	0.465454	NA	7.56456	0.525538	NA	7.53172	0.599095	NA	0.0318583	94	192	126	412
NEH3_2015	7.46257	S4_231043398	0.453899	NS	0	120	7.47486	0.563847	NA	7.57482	0.540315	NA	7.55659	0.517619	NA	-0.0817326	58	208	146	412
NEH3_2015	7.46257	S5_199708288	0.554628	NS	0	120	7.49263	0.506918	NA	7.57294	0.542759	NA	7.53596	0.533115	NA	-0.0433304	57	271	84	412
NEH3_2015	7.46257	S7_133892236	0.695465	NS	0	120	7.56791	0.526179	NA	7.52993	0.53569	NA	7.57855	0.543214	NA	-0.0106363	85	187	140	412
NEH3_2015	7.46257	S9_133935645	0.825755	NS	0	120	7.51209	0.505271	NA	7.56565	0.516556	NA	7.55143	0.570744	NA	-0.0393422	46	210	156	412
NEH3_2015	7.46257	S9_135864201	0.331182	NS	0	120	7.6574	0.457305	NA	7.53067	0.535361	NA	7.54892	0.554188	NA	0.10848	50	176	186	412
NEH3_2015	7.46257	S9_138707938	0.903331	NS	0	120	7.5484	0.504814	NA	7.54258	0.573812	NA	7.56766	0.506599	NA	-0.0192645	53	179	180	412
NEH3_2015	7.46257	S9_139706286	0.585484	NS	0	120	7.49668	0.548849	NA	7.57065	0.553091	NA	7.56	0.494639	NA	-0.0633181	74	219	119	412
NEH3_2015	7.46257	S9_139745486	0.0606757	NS	0	120	7.33081	0.552716	NA	7.59786	0.552427	NA	7.53471	0.509017	NA	-0.2039	23	202	187	412
GAH1_2017	7.66198	S4_231043398	0.163784	NS	0	120	7.67727	2.39473	NA	8.17033	1.84347	NA	7.19404	1.55792	NA	0.483227	14	73	15	102
GAH1_2017	7.66198	S5_199708288	0.567736	NS	0	120	7.55858	1.69904	NA	7.97482	1.89786	NA	8.25561	2.13612	NA	-0.697029	16	68	18	102
GAH1_2017	7.66198	S2_20959401	0.93699	NS	0	120	7.89184	1.57644	NA	7.89019	2.07088	NA	8.02778	1.81527	NA	-0.13594	6	45	51	102
GAH1_2017	7.66198	S2_236187932	0.109182	NS	0	120	5.33531	1.34157	NA	7.91486	1.96226	NA	8.21703	1.70911	NA	-2.88173	2	68	32	102
GAH1_2017	7.66198	S3_214902774	0.069992	NS	0	120	6.1791	2.17008	NA	7.79855	1.98134	NA	8.15321	1.80835	NA	-1.9741	5	28	69	102
GAH1_2017	7.66198	S3_216647852	0.556427	NS	0	120	8.67167	NA	NA	7.63882	2.35772	NA	8.07216	1.71578	NA	0.599508	1	28	73	102
GAH1_2017	7.66198	S3_216794651	0.774959	NS	0	120	8.67167	NA	NA	7.75927	2.31317	NA	8.02236	1.75703	NA	0.649312	1	27	74	102
GAH1_2017	7.66198	S3_219184259	0.989038	NS	0	120	7.82149	0.770644	NA	7.98344	1.89657	NA	7.95171	1.9642	NA	-0.130225	3	36	63	102
GAH1_2017	7.66198	S3_222732398	0.469269	NS	0	120	6.6343	2.03375	NA	7.93795	1.44203	NA	8.02105	2.04311	NA	-1.38675	3	26	73	102
GAH1_2017	7.66198	S7_133892236	0.286978	NS	0	120	7.71182	1.91827	NA	7.72552	2.08247	NA	8.33918	1.60017	NA	-0.627363	8	55	39	102
GAH1_2017	7.66198	S9_133935645	0.991304	NS	0	120	7.9258	1.61126	NA	7.98406	1.90081	NA	7.93638	2.02347	NA	-0.0105812	11	51	40	102
GAH1_2017	7.66198	S9_135864201	0.182346	NS	0	120	7.05144	1.67245	NA	7.73691	1.7662	NA	8.22217	1.98777	NA	-1.17073	8	36	58	102
GAH1_2017	7.66198	S9_138707938	0.569413	NS	0	120	7.31317	1.82716	NA	8.03555	1.77271	NA	8.00138	2.11696	NA	-0.688205	9	55	38	102
GAH1_2017	7.66198	S9_139706286	0.545143	NS	0	120	7.64971	1.57904	NA	7.87911	1.86116	NA	8.27693	2.14429	NA	-0.627213	13	61	28	102
GAH1_2017	7.66198	S9_139745486	0.348468	NS	0	120	7.32531	1.87078	NA	7.79624	1.82382	NA	8.22076	1.98109	NA	-0.895452	8	46	48	102
GAH1_2017	7.66198	S3_215373678	0.00382304	**	1	121	8.03403	1.80517	a	8.20771	1.81566	a	5.98813	1.88883	b	2.0459	31	62	9	102
GAH1_2017	7.66198	S3_215380499	0.0023799	**	1	122	8.24005	1.6824	a	8.12304	1.89423	a	6.01771	1.78326	b	2.22234	37	55	10	102
GAH1_2017	7.66198	S4_156482117	2.71e-05	***	1	123	5.5882	1.48177	c	7.87319	1.72076	b	8.68779	1.79567	a	-3.09959	9	57	36	102
GAH1_2017	7.66198	S4_156994628	0.00236397	**	1	124	6.1884	1.17435	c	7.80992	1.77487	b	8.63894	1.97498	a	-2.45054	8	60	34	102
GAH1_2017	7.66198	S4_33885271	0.00075962	***	1	125	6.58507	1.8236	b	8.17483	1.75063	a	8.55132	1.84539	a	-1.96625	20	56	26	102
GAH1_2017	7.66198	S4_37012538	0.0340666	*	1	126	6.8957	1.9139	b	7.64068	1.9908	ab	8.39417	1.73968	a	-1.49847	9	41	52	102
TXH2_2014	7.67692	S2_20959401	0.0223283	*	1	127	7.70162	0.0404128	ab	7.36186	1.03009	b	7.75364	0.918611	a	-0.0520233	2	59	187	248
TXH2_2014	7.67692	S4_156482117	1.58e-05	***	1	128	7.23236	0.852164	c	7.58592	0.949318	b	8.09084	0.875218	a	-0.858482	38	147	63	248
TXH2_2014	7.67692	S4_156994628	2.92e-05	***	1	129	7.22388	0.867834	c	7.58425	0.97184	b	8.03416	0.840359	a	-0.810278	39	136	73	248
TXH2_2014	7.67692	S4_231043398	5.28e-10	***	1	130	8.163	0.644407	a	7.88068	0.818481	a	7.18294	1.0201	b	0.98006	36	119	93	248
TXH2_2014	7.67692	S4_33885271	4.45e-08	***	1	131	7.16886	0.956544	b	7.49225	0.928127	b	8.15909	0.802491	a	-0.990235	26	147	75	248
TXH2_2014	7.67692	S4_37012538	4.56e-05	***	1	132	7.72775	0.873158	ab	7.44575	0.982032	b	8.0506	0.810065	a	-0.322849	34	142	72	248
TXH2_2014	7.67692	S5_199708288	1.53e-06	***	1	133	7.73019	NA	ab	7.91968	0.895732	a	7.2963	0.925211	b	0.43389	1	144	103	248
TXH2_2014	7.67692	S7_133892236	2.59e-09	***	1	134	7.13575	0.898605	b	7.8546	0.904203	a	8.0325	0.816237	a	-0.896751	80	116	52	248
TXH2_2014	7.67692	S9_133935645	2.64e-05	***	1	135	7.32064	0.866003	b	7.59836	1.02971	b	8.08461	0.703806	a	-0.763965	57	127	64	248
TXH2_2014	7.67692	S9_135864201	5.62e-12	***	1	136	6.9155	1.07015	c	7.64692	0.818094	b	8.14546	0.792912	a	-1.22996	46	128	74	248
TXH2_2014	7.67692	S9_138707938	0.000907495	***	1	137	8.63569	2.12653	a	7.42864	0.978996	ab	7.84505	0.87386	a	0.790634	2	114	132	248
TXH2_2014	7.67692	S3_214902774	0.238865	NS	0	137	8.43874	NA	NA	7.5648	1.00883	NA	7.74527	0.897286	NA	0.693473	1	121	126	248
TXH2_2014	7.67692	S3_215373678	0.520814	NS	0	137	7.56245	0.947114	NA	7.70738	0.942857	NA	7.74275	1.30677	NA	-0.180303	83	157	8	248
TXH2_2014	7.67692	S3_215380499	0.670275	NS	0	137	7.59176	0.933999	NA	7.69517	0.949509	NA	7.7939	1.4028	NA	-0.202143	91	150	7	248
TXH2_2014	7.67692	S9_139706286	2.36e-06	***	1	138	7.28489	1.02657	c	7.68496	0.880859	b	8.10941	0.792213	a	-0.824522	77	113	58	248
TXH2_2014	7.67692	S9_139745486	2.07e-05	***	1	139	7.32289	1.03924	c	7.65187	0.889673	b	8.07866	0.808177	a	-0.755771	73	114	61	248
TXH2_2014	7.67692	S2_236187932	0.000186916	***	1	140	8.0174	0.877592	a	7.51947	0.950138	b	NA	NA	NA	#VALUE!	70	178	NA	248
TXH2_2014	7.67692	S3_216647852	0.34069	NS	0	140	7.57205	0.910784	NA	7.69815	0.973995	NA	NA	NA	NA	#VALUE!	75	173	NA	248
TXH2_2014	7.67692	S3_216794651	0.563662	NS	0	140	7.59573	1.0091	NA	7.6792	0.940487	NA	NA	NA	NA	#VALUE!	57	191	NA	248
TXH2_2014	7.67692	S3_219184259	0.237909	NS	0	140	7.74509	0.957407	NA	7.59958	0.952395	NA	NA	NA	NA	#VALUE!	103	145	NA	248
TXH2_2014	7.67692	S3_222732398	0.638838	NS	0	140	7.59073	0.831471	NA	7.67178	0.975987	NA	NA	NA	NA	#VALUE!	36	212	NA	248
INH1_2016	7.71843	S2_236187932	9.9e-08	***	1	141	6.72786	1.30133	c	7.43851	1.24421	b	8.1942	1.07054	a	-1.46634	33	132	64	229
INH1_2016	7.71843	S3_214902774	7.66e-05	***	1	142	8.03888	0.939149	a	7.06569	1.30165	b	7.81012	1.21859	a	0.228754	7	83	139	229
INH1_2016	7.71843	S3_215373678	0.0193553	*	1	143	7.94985	0.990993	a	7.72198	1.10532	a	7.29946	1.45938	b	0.650388	21	102	106	229
INH1_2016	7.71843	S3_215380499	5.92e-06	***	1	144	8.3706	0.875868	a	7.62056	1.14856	b	7.09098	1.45348	c	1.27962	32	120	77	229
INH1_2016	7.71843	S3_216647852	3.24e-05	***	1	145	8.43276	0.560636	a	7.09655	1.32188	b	7.83804	1.18773	a	0.594717	4	93	132	229
INH1_2016	7.71843	S3_216794651	4.82e-05	***	1	146	8.43276	0.560636	a	7.10933	1.31518	b	7.83453	1.19587	a	0.598224	4	94	131	229
INH1_2016	7.71843	S3_219184259	0.000154833	***	1	147	8.43439	0.519209	a	7.10193	1.30628	b	7.78284	1.2251	a	0.651551	5	84	140	229
INH1_2016	7.71843	S3_222732398	0.0290593	*	1	148	8.36131	0.700081	a	7.22557	1.30191	ab	7.66312	1.27356	a	0.698184	4	67	158	229
INH1_2016	7.71843	S2_20959401	0.408872	NS	0	148	7.75796	1.42241	NA	7.71344	1.33367	NA	7.47164	1.26739	NA	0.286317	9	61	159	229
INH1_2016	7.71843	S4_33885271	0.629227	NS	0	148	7.58457	1.27462	NA	7.494	1.32878	NA	7.7329	1.14603	NA	-0.148331	53	145	31	229
INH1_2016	7.71843	S9_135864201	0.224912	NS	0	148	8.09978	1.21964	NA	7.48529	1.42487	NA	7.52484	1.19081	NA	0.57494	15	88	126	229
INH1_2016	7.71843	S9_138707938	0.0667314	NS	0	148	6.11844	0.976548	NA	7.63568	1.39409	NA	7.52498	1.1947	NA	-1.40654	4	97	128	229
INH1_2016	7.71843	S4_156482117	0.000220597	***	1	149	6.95491	1.35227	b	7.62906	1.22766	a	8.03404	1.18228	a	-1.07912	50	142	37	229
INH1_2016	7.71843	S4_156994628	2.45e-06	***	1	150	6.90376	1.31435	c	7.54513	1.22432	b	8.22518	1.12169	a	-1.32142	48	135	46	229
INH1_2016	7.71843	S4_231043398	0.0463763	*	1	151	8.25403	1.54545	a	7.58588	1.28453	ab	7.27948	1.19867	b	0.974556	12	162	55	229
INH1_2016	7.71843	S4_37012538	5e-07	***	1	152	7.04316	1.32357	b	7.2765	1.26087	b	8.16671	1.09482	a	-1.12356	28	124	77	229
INH1_2016	7.71843	S5_199708288	0.0359909	*	1	153	7.18923	1.22752	b	7.6876	1.30535	a	7.59306	1.15702	ab	-0.403834	62	154	13	229
INH1_2016	7.71843	S7_133892236	2e-07	***	1	154	6.70908	1.37176	c	7.54757	1.21282	b	8.11951	1.0827	a	-1.41043	41	128	60	229
INH1_2016	7.71843	S9_133935645	3.56e-08	***	1	155	6.6731	1.30983	b	7.73184	1.16869	a	7.96447	1.16635	a	-1.29137	52	122	55	229
INH1_2016	7.71843	S9_139706286	4.57e-08	***	1	156	6.79815	1.32021	b	7.73004	1.1312	a	8.06727	1.20984	a	-1.26912	63	116	50	229
INH1_2016	7.71843	S9_139745486	2.37e-07	***	1	157	6.82985	1.30413	c	7.59496	1.1934	b	8.08622	1.15794	a	-1.25637	56	108	65	229
NCH1_2014	7.85161	S2_20959401	0.0339366	*	1	158	8.2976	0.637041	a	7.37091	1.17189	ab	7.71662	0.875546	a	0.580972	2	59	187	248
NCH1_2014	7.85161	S3_215373678	2.53e-06	***	1	159	7.26616	0.849024	b	7.86788	0.931923	a	7.01733	1.27793	b	0.248831	83	157	8	248
NCH1_2014	7.85161	S4_231043398	2.62e-14	***	1	160	8.22454	0.843715	a	7.90962	0.735728	a	7.06623	0.980916	b	1.15832	36	119	93	248
NCH1_2014	7.85161	S3_214902774	0.0918502	NS	0	160	7.8622	NA	NA	7.50246	0.959714	NA	7.76847	0.954711	NA	0.0937277	1	121	126	248
NCH1_2014	7.85161	S3_215380499	0.0845335	NS	0	160	7.5529	0.961366	NA	7.72127	0.933055	NA	6.99758	1.379	NA	0.555322	91	150	7	248
NCH1_2014	7.85161	S4_156482117	0.0741945	NS	0	160	7.32508	1.10116	NA	7.66786	0.982895	NA	7.76124	0.784495	NA	-0.436161	38	147	63	248
NCH1_2014	7.85161	S4_156994628	0.051397	NS	0	160	7.4464	1.03406	NA	7.57673	0.998132	NA	7.85812	0.818795	NA	-0.411721	39	136	73	248
NCH1_2014	7.85161	S9_138707938	0.18477	NS	0	160	7.24954	2.18248	NA	7.52687	1.07972	NA	7.74186	0.825393	NA	-0.492321	2	114	132	248
NCH1_2014	7.85161	S4_33885271	0.00451782	**	1	161	7.32613	1.14514	b	7.54865	0.993007	b	7.92476	0.755697	a	-0.598633	26	147	75	248
NCH1_2014	7.85161	S4_37012538	0.000524927	***	1	162	7.88842	0.583938	a	7.43629	1.07202	b	7.92121	0.768195	a	-0.0327926	34	142	72	248
NCH1_2014	7.85161	S5_199708288	6.38e-14	***	1	163	7.84714	NA	ab	8.01961	0.802099	a	7.10501	0.921438	b	0.742132	1	144	103	248
NCH1_2014	7.85161	S7_133892236	6.01e-14	***	1	164	7.06467	0.854609	c	7.73817	0.913067	b	8.30165	0.699342	a	-1.23698	80	116	52	248
NCH1_2014	7.85161	S9_133935645	0.0288806	*	1	165	7.43145	0.814493	b	7.60718	1.09923	ab	7.88724	0.723232	a	-0.455786	57	127	64	248
NCH1_2014	7.85161	S9_135864201	6.17e-14	***	1	166	6.77811	1.02972	c	7.6795	0.847891	b	8.1043	0.735947	a	-1.32619	46	128	74	248
NCH1_2014	7.85161	S9_139706286	0.00653441	**	1	167	7.36206	1.09451	b	7.71996	0.909875	a	7.8492	0.793655	a	-0.487139	77	113	58	248
NCH1_2014	7.85161	S9_139745486	0.014823	*	1	168	7.37159	1.08997	b	7.71867	0.917538	a	7.81037	0.821308	a	-0.438781	73	114	61	248
NCH1_2014	7.85161	S2_236187932	0.00382465	**	1	169	7.91945	0.822371	a	7.5288	0.993045	b	NA	NA	NA	#VALUE!	70	178	NA	248
NCH1_2014	7.85161	S3_216647852	0.0157936	*	1	170	7.41563	0.804318	b	7.73593	1.01052	a	NA	NA	NA	#VALUE!	75	173	NA	248
NCH1_2014	7.85161	S3_216794651	0.0504938	NS	0	170	7.42041	0.835575	NA	7.70431	0.990059	NA	NA	NA	NA	#VALUE!	57	191	NA	248
NCH1_2014	7.85161	S3_219184259	0.924158	NS	0	170	7.63214	0.92021	NA	7.64398	0.994769	NA	NA	NA	NA	#VALUE!	103	145	NA	248
NCH1_2014	7.85161	S3_222732398	0.00540728	**	1	171	8.04971	0.905592	a	7.56933	0.956577	b	NA	NA	NA	#VALUE!	36	212	NA	248
NYH2_2015	7.93397	S3_214902774	0.034394	*	1	172	7.89403	0.957075	ab	7.67907	1.07314	b	7.98117	1.06747	a	-0.0871428	10	147	200	357
NYH2_2015	7.93397	S3_219184259	0.00463888	**	1	173	7.13115	0.896857	b	7.91085	1.06948	a	7.89368	1.0717	a	-0.762533	22	159	176	357
NYH2_2015	7.93397	S4_231043398	0.00278228	**	1	174	7.43947	1.12539	b	7.92034	1.10988	a	7.98324	0.92047	a	-0.543769	63	187	107	357
NYH2_2015	7.93397	S4_37012538	0.00762219	**	1	175	7.93924	0.848533	ab	7.6409	1.05092	b	8.00366	1.08047	a	-0.0644162	11	145	201	357
NYH2_2015	7.93397	S2_236187932	0.808497	NS	0	175	7.83263	1.04883	NA	7.89594	1.04349	NA	7.82011	1.10773	NA	0.0125129	19	158	180	357
NYH2_2015	7.93397	S3_215373678	0.804179	NS	0	175	7.79337	1.18711	NA	7.88562	1.08218	NA	7.82213	0.995834	NA	-0.0287564	55	206	96	357
NYH2_2015	7.93397	S3_215380499	0.560974	NS	0	175	7.96468	1.1166	NA	7.85866	1.09161	NA	7.77104	1.00782	NA	0.19364	59	209	89	357
NYH2_2015	7.93397	S4_33885271	0.666734	NS	0	175	7.91551	1.05738	NA	7.87326	1.10318	NA	7.77558	1.03572	NA	0.139932	69	189	99	357
NYH2_2015	7.93397	S4_156482117	0.79934	NS	0	175	7.78546	1.03033	NA	7.8682	1.10536	NA	7.88746	1.0574	NA	-0.101994	81	185	91	357
NYH2_2015	7.93397	S4_156994628	0.233748	NS	0	175	7.94359	0.982848	NA	7.76043	1.11669	NA	7.96077	1.04854	NA	-0.0171729	66	184	107	357
NYH2_2015	7.93397	S9_133935645	0.21522	NS	0	175	8.0086	1.01628	NA	7.91417	1.08019	NA	7.73212	1.07668	NA	0.276486	36	185	136	357
NYH2_2015	7.93397	S9_135864201	0.195135	NS	0	175	8.1674	0.67995	NA	7.80373	1.05205	NA	7.83767	1.15144	NA	0.329722	34	155	168	357
NYH2_2015	7.93397	S9_138707938	0.392032	NS	0	175	8.05952	0.962225	NA	7.8239	1.14803	NA	7.82566	1.02163	NA	0.233863	45	163	149	357
NYH2_2015	7.93397	S9_139706286	0.124694	NS	0	175	8.10365	0.907654	NA	7.83677	1.1263	NA	7.76158	1.06351	NA	0.342077	59	172	126	357
NYH2_2015	7.93397	S9_139745486	0.198212	NS	0	175	8.09974	0.899888	NA	7.91031	1.09341	NA	7.76045	1.07905	NA	0.339287	29	158	170	357
NYH2_2015	7.93397	S5_199708288	3.8e-07	***	1	176	8.0681	1.06068	a	8.01248	1.02841	a	7.30791	1.03034	b	0.760192	49	224	84	357
NYH2_2015	7.93397	S7_133892236	0.00421083	**	1	177	8.26041	0.877238	a	7.89481	1.06898	b	7.67962	1.10376	b	0.580783	47	163	147	357
NYH2_2015	7.93397	S2_20959401	0.391246	NS	0	177	7.26245	0.702314	NA	7.85011	1.12507	NA	7.87136	1.05609	NA	-0.608909	6	114	237	357
NYH2_2015	7.93397	S3_216647852	0.336659	NS	0	177	7.15944	1.24547	NA	7.84053	1.00933	NA	7.87271	1.09339	NA	-0.713267	5	93	259	357
NYH2_2015	7.93397	S3_216794651	0.346991	NS	0	177	7.15944	1.24547	NA	7.86118	0.991634	NA	7.86523	1.09771	NA	-0.705792	5	89	263	357
NYH2_2015	7.93397	S3_222732398	0.0745284	NS	0	177	7.3628	0.925351	NA	7.8245	1.02774	NA	7.927	1.11199	NA	-0.564198	20	143	194	357
NYH3_2015	8.09806	S2_236187932	0.0220951	*	1	178	7.1543	0.962553	b	7.50812	1.04317	ab	7.70045	0.900285	a	-0.546146	22	168	169	359
NYH3_2015	8.09806	S3_214902774	0.0430671	*	1	179	7.46353	0.84688	ab	7.42293	1.03036	b	7.68793	0.942053	a	-0.224403	11	141	207	359
NYH3_2015	8.09806	S3_222732398	0.0159039	*	1	180	7.09963	0.935558	b	7.49651	0.874375	ab	7.68931	1.04557	a	-0.589686	20	148	191	359
NYH3_2015	8.09806	S3_215373678	0.059712	NS	0	180	7.28148	0.940406	NA	7.63908	1.02123	NA	7.59887	0.883023	NA	-0.31739	52	215	92	359
NYH3_2015	8.09806	S3_215380499	0.329501	NS	0	180	7.38723	1.03942	NA	7.6103	1.00021	NA	7.60372	0.89444	NA	-0.216484	51	219	89	359
NYH3_2015	8.09806	S3_216647852	0.270871	NS	0	180	7.30301	1.19946	NA	7.46092	0.896152	NA	7.63002	1.00721	NA	-0.327005	6	101	252	359
NYH3_2015	8.09806	S3_219184259	0.27198	NS	0	180	7.27252	0.796515	NA	7.60835	0.906353	NA	7.59242	1.06028	NA	-0.319903	25	154	180	359
NYH3_2015	8.09806	S4_33885271	0.654648	NS	0	180	7.65825	0.989561	NA	7.54252	0.987801	NA	7.5631	0.966894	NA	0.09515	90	174	95	359
NYH3_2015	8.09806	S4_37012538	0.922504	NS	0	180	7.67111	0.985623	NA	7.58648	0.984359	NA	7.5633	0.983076	NA	0.107807	12	156	191	359
NYH3_2015	8.09806	S4_156482117	0.785863	NS	0	180	7.53378	0.9831	NA	7.57201	0.999313	NA	7.63556	0.947542	NA	-0.101777	93	182	84	359
NYH3_2015	8.09806	S4_156994628	0.707825	NS	0	180	7.51596	0.971532	NA	7.56852	0.992062	NA	7.6383	0.974593	NA	-0.122339	75	184	100	359
NYH3_2015	8.09806	S4_231043398	0.0566104	NS	0	180	7.32402	0.932578	NA	7.64568	0.989924	NA	7.61695	0.976609	NA	-0.292924	69	204	86	359
NYH3_2015	8.09806	S5_199708288	0.0541356	NS	0	180	7.61441	0.997233	NA	7.65226	1.0075	NA	7.35213	0.870618	NA	0.262282	48	227	84	359
NYH3_2015	8.09806	S7_133892236	0.675649	NS	0	180	7.65769	1.07038	NA	7.60103	0.981285	NA	7.53016	0.956521	NA	0.127534	49	149	161	359
NYH3_2015	8.09806	S9_133935645	0.387014	NS	0	180	7.55787	0.991226	NA	7.50521	1.02304	NA	7.65682	0.933142	NA	-0.0989575	43	161	155	359
NYH3_2015	8.09806	S9_135864201	0.126769	NS	0	180	7.5073	0.936018	NA	7.46946	0.93978	NA	7.68558	1.01841	NA	-0.178278	32	154	173	359
NYH3_2015	8.09806	S9_138707938	0.423076	NS	0	180	7.49284	0.954122	NA	7.51835	0.992247	NA	7.6491	0.977316	NA	-0.156263	36	155	168	359
NYH3_2015	8.09806	S9_139706286	0.425525	NS	0	180	7.55227	0.939479	NA	7.51513	1.0045	NA	7.65996	0.967307	NA	-0.107688	48	170	141	359
NYH3_2015	8.09806	S9_139745486	0.333176	NS	0	180	7.84322	0.976918	NA	7.5927	0.954671	NA	7.5323	1.0002	NA	0.310917	24	142	193	359
NYH3_2015	8.09806	S2_20959401	0.733678	NS	0	180	7.45224	1.15582	NA	7.51777	1.05018	NA	7.60193	0.953129	NA	-0.149689	7	94	258	359
NYH3_2015	8.09806	S3_216794651	0.427416	NS	0	180	7.30301	1.19946	NA	7.48822	0.88726	NA	7.61753	1.01069	NA	-0.314524	6	98	255	359
NCH1_2016	8.10618	S2_20959401	0.0132975	*	1	181	8.52136	0.702929	a	8.38334	0.744974	a	8.04791	0.752676	ab	0.473444	8	55	101	164
NCH1_2016	8.10618	S3_215373678	0.0461001	*	1	182	8.37972	0.681975	a	8.11314	0.771961	b	7.87768	0.911098	b	0.502036	53	100	11	164
NCH1_2016	8.10618	S3_215380499	0.00887501	**	1	183	8.4098	0.649832	a	8.0828	0.778906	b	7.80497	0.949102	b	0.604831	59	95	10	164
NCH1_2016	8.10618	S3_222732398	0.0481062	*	1	184	8.78622	0.11934	a	8.40421	0.595325	a	8.10784	0.797255	ab	0.678376	3	35	126	164
NCH1_2016	8.10618	S4_156482117	0.0053557	**	1	185	7.9952	0.895532	b	8.08658	0.763078	b	8.52892	0.634316	a	-0.53372	10	116	38	164
NCH1_2016	8.10618	S4_156994628	0.000176178	***	1	186	8.20654	0.415503	ab	8.03732	0.771432	b	8.61298	0.639714	a	-0.406436	9	116	39	164
NCH1_2016	8.10618	S2_236187932	0.884366	NS	0	186	8.05679	0.564273	NA	8.20186	0.761967	NA	8.16029	0.791468	NA	-0.103498	5	104	55	164
NCH1_2016	8.10618	S3_214902774	0.240667	NS	0	186	7.921	0.710827	NA	8.06147	0.885686	NA	8.25507	0.696026	NA	-0.334066	5	52	107	164
NCH1_2016	8.10618	S3_216647852	0.881935	NS	0	186	8.46754	NA	NA	8.15294	0.936329	NA	8.19603	0.669664	NA	0.271508	1	54	109	164
NCH1_2016	8.10618	S3_216794651	0.518555	NS	0	186	8.46754	NA	NA	8.08527	0.91321	NA	8.22569	0.688232	NA	0.241846	1	51	112	164
NCH1_2016	8.10618	S3_219184259	0.264224	NS	0	186	8.68291	0.391143	NA	8.09728	0.822125	NA	8.21644	0.731755	NA	0.466472	4	61	99	164
NCH1_2016	8.10618	S4_33885271	0.402369	NS	0	186	8.1444	0.561938	NA	8.12739	0.70686	NA	8.30686	0.932585	NA	-0.162457	24	91	49	164
NCH1_2016	8.10618	S4_37012538	0.651226	NS	0	186	8.04144	0.552679	NA	8.14309	0.82626	NA	8.2282	0.744176	NA	-0.186762	11	62	91	164
NCH1_2016	8.10618	S4_231043398	0.446387	NS	0	186	8.2991	0.80885	NA	8.21692	0.695976	NA	8.07192	0.875089	NA	0.227179	18	98	48	164
NCH1_2016	8.10618	S5_199708288	0.0855854	NS	0	186	8.37482	0.572315	NA	8.21848	0.798725	NA	7.96466	0.744906	NA	0.410167	25	101	38	164
NCH1_2016	8.10618	S9_135864201	0.450361	NS	0	186	8.07195	0.824459	NA	8.11751	0.792896	NA	8.26209	0.728282	NA	-0.190144	10	76	78	164
NCH1_2016	8.10618	S9_138707938	0.706246	NS	0	186	8.33378	0.941582	NA	8.15668	0.704191	NA	8.18954	0.821767	NA	0.14425	15	96	53	164
NCH1_2016	8.10618	S9_139745486	0.635394	NS	0	186	8.13734	0.637822	NA	8.25392	0.817966	NA	8.13725	0.742098	NA	8.99347e-05	13	65	86	164
NCH1_2016	8.10618	S7_133892236	1.88e-06	***	1	187	7.76725	0.785421	b	8.40476	0.708619	a	8.37629	0.592349	a	-0.609034	55	66	43	164
NCH1_2016	8.10618	S9_133935645	0.00557982	**	1	188	8.36273	0.641356	ab	8.03829	0.778206	b	8.45213	0.69367	a	-0.0893994	16	103	45	164
NCH1_2016	8.10618	S9_139706286	0.00739059	**	1	189	8.26408	0.549484	ab	8.0674	0.797904	b	8.53114	0.645228	a	-0.267054	19	112	33	164
TXH1_2015	8.1125	S2_236187932	3.62e-07	***	1	190	8.67822	1.03141	a	8.41398	1.30408	a	7.6344	1.34073	b	1.04382	31	136	132	299
TXH1_2015	8.1125	S3_219184259	0.000118572	***	1	191	7.20593	0.778239	b	7.79895	1.35683	b	8.36226	1.32787	a	-1.15633	13	114	172	299
TXH1_2015	8.1125	S4_156482117	6.9e-05	***	1	192	7.94046	1.30685	b	8.42522	1.32357	a	7.6735	1.31857	b	0.266966	55	149	95	299
TXH1_2015	8.1125	S4_156994628	0.0486685	*	1	193	8.03026	1.24879	ab	8.27119	1.31975	a	7.83722	1.4482	b	0.193045	52	156	91	299
TXH1_2015	8.1125	S4_231043398	0.00154525	**	1	194	8.69637	1.49535	a	7.92142	1.31287	b	8.04531	1.27153	b	0.651063	52	148	99	299
TXH1_2015	8.1125	S5_199708288	0.000629236	***	1	195	8.3259	1.34607	a	8.29896	1.33819	a	7.66624	1.30592	b	0.659661	39	163	97	299
TXH1_2015	8.1125	S9_133935645	0.00722113	**	1	196	8.12381	1.39932	ab	8.32928	1.29918	a	7.81193	1.37417	b	0.311883	28	148	123	299
TXH1_2015	8.1125	S2_20959401	0.293346	NS	0	196	8.89046	1.83588	NA	8.09093	1.35953	NA	8.07196	1.33785	NA	0.818504	7	96	196	299
TXH1_2015	8.1125	S3_215373678	0.0845457	NS	0	196	8.20764	1.33168	NA	8.11715	1.39796	NA	7.60849	1.17539	NA	0.599147	114	153	32	299
TXH1_2015	8.1125	S3_215380499	0.0513453	NS	0	196	8.26794	1.33253	NA	8.06808	1.40208	NA	7.60766	1.11398	NA	0.660284	115	153	31	299
TXH1_2015	8.1125	S3_216794651	0.0750798	NS	0	196	5.98057	NA	NA	7.85334	1.1473	NA	8.1716	1.39937	NA	-2.19103	1	63	235	299
TXH1_2015	8.1125	S4_33885271	0.423589	NS	0	196	8.08985	1.28783	NA	8.19338	1.27631	NA	7.96174	1.50324	NA	0.128111	54	145	100	299
TXH1_2015	8.1125	S4_37012538	0.755018	NS	0	196	8.40037	1.09289	NA	8.13588	1.48035	NA	8.06136	1.29007	NA	0.339007	7	112	180	299
TXH1_2015	8.1125	S7_133892236	0.0709392	NS	0	196	8.30414	1.27513	NA	7.92152	1.33966	NA	8.2625	1.42825	NA	0.0416393	66	153	80	299
TXH1_2015	8.1125	S9_135864201	0.106908	NS	0	196	7.84617	1.30821	NA	8.25363	1.25113	NA	7.94883	1.4922	NA	-0.102659	31	156	112	299
TXH1_2015	8.1125	S9_138707938	0.91529	NS	0	196	8.05286	1.16799	NA	8.07283	1.33731	NA	8.13632	1.42708	NA	-0.0834619	26	150	123	299
TXH1_2015	8.1125	S9_139706286	0.884789	NS	0	196	8.01366	1.31694	NA	8.12331	1.33726	NA	8.09506	1.43149	NA	-0.0814039	49	164	86	299
TXH1_2015	8.1125	S9_139745486	0.00909767	**	1	197	7.42297	1.60536	b	7.91324	1.34081	b	8.29994	1.31696	a	-0.876971	14	125	160	299
TXH1_2015	8.1125	S3_214902774	0.370086	NS	0	197	8.3643	1.17629	NA	8.22802	1.41248	NA	8.00938	1.32693	NA	0.354921	5	112	182	299
TXH1_2015	8.1125	S3_216647852	0.217588	NS	0	197	5.98057	NA	NA	7.99967	1.32873	NA	8.14077	1.36441	NA	-2.1602	1	77	221	299
TXH1_2015	8.1125	S3_222732398	0.0884815	NS	0	197	7.30387	1.44245	NA	8.00739	1.48091	NA	8.17781	1.28858	NA	-0.873943	11	85	203	299
GAH1_2015	8.17714	S2_236187932	2.49e-05	***	1	198	8.41905	1.03841	a	8.19205	1.14624	a	7.63292	1.16438	b	0.786125	31	133	141	305
GAH1_2015	8.17714	S2_20959401	0.329591	NS	0	198	8.6155	1.40728	NA	7.99903	1.30428	NA	7.9163	1.10983	NA	0.699198	6	98	201	305
GAH1_2015	8.17714	S3_214902774	0.424788	NS	0	198	8.37343	0.609516	NA	7.85758	1.18192	NA	8.00456	1.19136	NA	0.368871	5	112	188	305
GAH1_2015	8.17714	S3_215373678	0.358659	NS	0	198	7.97951	1.19052	NA	7.99647	1.19801	NA	7.66912	1.052	NA	0.310393	118	156	31	305
GAH1_2015	8.17714	S3_215380499	0.282896	NS	0	198	8.04258	1.20441	NA	7.94793	1.17774	NA	7.65434	1.09117	NA	0.388245	118	158	29	305
GAH1_2015	8.17714	S3_222732398	0.417917	NS	0	198	7.63396	1.34241	NA	7.86875	1.12165	NA	8.01452	1.20184	NA	-0.380553	10	95	200	305
GAH1_2015	8.17714	S4_37012538	0.307331	NS	0	198	7.73502	1.0867	NA	8.091	1.29812	NA	7.88518	1.10864	NA	-0.150157	7	111	187	305
GAH1_2015	8.17714	S4_156482117	0.297826	NS	0	198	7.93702	1.1948	NA	8.05745	1.30869	NA	7.82206	0.957691	NA	0.11496	54	148	103	305
GAH1_2015	8.17714	S4_156994628	0.39273	NS	0	198	8.16308	1.07359	NA	7.9198	1.25157	NA	7.90784	1.11836	NA	0.255241	51	156	98	305
GAH1_2015	8.17714	S4_231043398	0.117523	NS	0	198	7.68652	1.51474	NA	7.93396	1.09507	NA	8.11513	1.12636	NA	-0.428615	46	158	101	305
GAH1_2015	8.17714	S9_133935645	0.333544	NS	0	198	7.70519	1.03809	NA	8.04512	1.32299	NA	7.90968	1.03438	NA	-0.204487	26	145	134	305
GAH1_2015	8.17714	S9_135864201	0.64768	NS	0	198	7.8064	1.02286	NA	8.00823	1.20788	NA	7.92721	1.18959	NA	-0.120812	31	157	117	305
GAH1_2015	8.17714	S9_138707938	0.861943	NS	0	198	7.89626	1.40551	NA	7.93043	1.20964	NA	7.99797	1.10932	NA	-0.101715	25	149	131	305
GAH1_2015	8.17714	S9_139706286	0.926606	NS	0	198	7.9873	1.08512	NA	7.97005	1.2717	NA	7.91827	1.07403	NA	0.0690328	48	162	95	305
GAH1_2015	8.17714	S3_216647852	0.00190565	**	1	199	6.47874	0.362666	b	7.61971	1.2713	b	8.08866	1.12239	a	-1.60992	2	79	224	305
GAH1_2015	8.17714	S3_216794651	0.00584779	**	1	200	6.47874	0.362666	b	7.61869	1.21437	b	8.0595	1.15431	a	-1.58076	2	64	239	305
GAH1_2015	8.17714	S3_219184259	0.0355359	*	1	201	7.78192	0.857251	ab	7.76433	1.17485	b	8.11618	1.19184	a	-0.334264	14	125	166	305
GAH1_2015	8.17714	S4_33885271	0.0129127	*	1	202	8.25692	1.12113	a	8.03422	1.27715	a	7.70996	1.02745	b	0.546961	51	146	108	305
GAH1_2015	8.17714	S5_199708288	0.00338041	**	1	203	8.35334	0.984085	a	8.05676	1.28047	a	7.67865	1.02776	b	0.674692	36	160	109	305
GAH1_2015	8.17714	S7_133892236	0.00315642	**	1	204	8.29566	1.11898	a	7.75165	1.2164	b	8.09987	1.0819	a	0.195791	65	162	78	305
GAH1_2015	8.17714	S9_139745486	0.0437655	*	1	205	7.50892	1.15065	b	7.80635	1.20185	b	8.10044	1.15293	a	-0.591516	12	125	168	305
NYH1_2017	8.21622	S2_20959401	0.00721784	**	1	206	7.68152	1.24455	b	7.94114	0.861669	b	8.35636	0.895565	a	-0.674847	7	47	137	191
NYH1_2017	8.21622	S3_214902774	2.77e-05	***	1	207	7.78332	0.566232	b	7.93257	0.894244	b	8.50606	0.886966	a	-0.722743	12	77	102	191
NYH1_2017	8.21622	S3_215373678	6.94e-06	***	1	208	7.65655	1.13594	b	8.58498	0.873619	a	8.00576	0.827412	b	-0.349206	12	81	98	191
NYH1_2017	8.21622	S3_215380499	3.18e-05	***	1	209	8.2963	0.674426	ab	8.52076	0.957389	a	7.90772	0.805158	b	0.388575	13	92	86	191
NYH1_2017	8.21622	S3_216647852	0.0166254	*	1	210	8.10635	0.508495	ab	8.01824	0.778098	b	8.40393	1.00926	a	-0.29758	7	81	103	191
NYH1_2017	8.21622	S3_216794651	0.00341343	**	1	211	7.93348	0.560472	b	8.00933	0.758827	b	8.44532	1.02045	a	-0.511839	9	84	98	191
NYH1_2017	8.21622	S3_219184259	0.0203949	*	1	212	8.11694	0.715634	ab	8.00587	0.81423	b	8.38849	0.973672	a	-0.271545	9	73	109	191
NYH1_2017	8.21622	S3_222732398	0.00382466	**	1	213	7.92754	0.667131	b	7.98071	0.855772	b	8.41794	0.940986	a	-0.490402	11	70	110	191
NYH1_2017	8.21622	S4_231043398	0.00582249	**	1	214	7.55017	1.14777	b	8.19516	0.918784	a	8.42145	0.810177	a	-0.871277	13	112	66	191
NYH1_2017	8.21622	S2_236187932	0.603304	NS	0	214	8.31816	0.90568	NA	8.17272	0.926799	NA	8.29713	0.92651	NA	0.0210337	42	111	38	191
NYH1_2017	8.21622	S4_33885271	0.481233	NS	0	214	8.37595	0.951633	NA	8.17648	0.910101	NA	8.25408	0.925601	NA	0.121869	41	125	25	191
NYH1_2017	8.21622	S4_37012538	0.0603428	NS	0	214	7.96276	0.920399	NA	8.24158	0.919544	NA	8.45947	0.874115	NA	-0.496711	38	115	38	191
NYH1_2017	8.21622	S4_156994628	0.806419	NS	0	214	8.16051	0.938518	NA	8.258	0.941884	NA	8.25441	0.796382	NA	-0.0939056	55	111	25	191
NYH1_2017	8.21622	S5_199708288	0.768388	NS	0	214	8.28236	0.943017	NA	8.18664	0.898976	NA	8.16782	1.00257	NA	0.114543	87	96	8	191
NYH1_2017	8.21622	S9_139745486	0.772005	NS	0	214	8.15585	0.854678	NA	8.26297	0.882916	NA	8.25521	1.10691	NA	-0.0993657	57	96	38	191
NYH1_2017	8.21622	S9_133935645	0.0375166	*	1	215	7.98376	0.858235	b	8.32872	0.891047	a	8.39593	1.05229	a	-0.412169	61	99	31	191
NYH1_2017	8.21622	S9_135864201	3e-08	***	1	216	7.54297	0.734764	b	7.95081	0.864683	b	8.58592	0.84537	a	-1.04296	19	76	96	191
NYH1_2017	8.21622	S9_138707938	0.00371673	**	1	217	7.69485	1.26892	b	8.04508	0.889083	b	8.42099	0.863721	a	-0.726135	10	78	103	191
NYH1_2017	8.21622	S9_139706286	0.0163558	*	1	218	8.00027	0.877146	b	8.34183	0.915885	a	8.51511	0.947192	a	-0.514842	74	95	22	191
NYH1_2017	8.21622	S4_156482117	0.572845	NS	0	218	8.13122	1.02404	NA	8.2858	0.855911	NA	8.21174	0.956486	NA	-0.0805108	61	112	18	191
NYH1_2017	8.21622	S7_133892236	0.270826	NS	0	218	8.07173	0.712276	NA	8.31082	0.962787	NA	8.116	0.999566	NA	-0.04427	43	121	27	191
GAH2_2017	8.34906	S3_222732398	0.593573	NS	0	218	8.36802	0.481404	NA	8.28482	0.626878	NA	NA	NA	NA	#VALUE!	20	53	NA	73
GAH2_2017	8.34906	S4_231043398	0.154738	NS	0	218	8.22289	0.558889	NA	8.195	0.647229	NA	8.48087	0.519736	NA	-0.25798	18	28	27	73
GAH2_2017	8.34906	S7_133892236	0.115483	NS	0	218	8.51458	0.511508	NA	8.23479	0.588565	NA	8.16485	0.645979	NA	0.349728	23	34	16	73
GAH2_2017	8.34906	S9_139706286	0.429373	NS	0	218	8.53288	0.622586	NA	8.32544	0.57921	NA	8.18398	0.608857	NA	0.348897	6	49	18	73
GAH2_2017	8.34906	S2_20959401	0.882294	NS	0	218	8.40352	0.726903	NA	8.3622	0.678435	NA	8.28883	0.569036	NA	0.114688	3	14	56	73
GAH2_2017	8.34906	S2_236187932	0.221557	NS	0	218	8.42854	0.451368	NA	8.37822	0.601694	NA	8.11295	0.549653	NA	0.31559	3	50	20	73
GAH2_2017	8.34906	S3_214902774	0.734717	NS	0	218	8.41796	0.617348	NA	8.24443	0.604639	NA	8.34045	0.583973	NA	0.0775124	5	29	39	73
GAH2_2017	8.34906	S3_215373678	0.892746	NS	0	218	8.30752	0.659727	NA	8.32559	0.555622	NA	8.21578	0.597456	NA	0.0917362	24	41	8	73
GAH2_2017	8.34906	S3_215380499	0.660623	NS	0	218	8.39172	0.601348	NA	8.28009	0.595314	NA	8.20565	0.559695	NA	0.186075	24	40	9	73
GAH2_2017	8.34906	S3_216647852	0.784406	NS	0	218	8.69857	NA	NA	8.28208	0.583685	NA	8.31424	0.601291	NA	0.384332	1	27	45	73
GAH2_2017	8.34906	S3_216794651	0.784406	NS	0	218	8.69857	NA	NA	8.28208	0.583685	NA	8.31424	0.601291	NA	0.384332	1	27	45	73
GAH2_2017	8.34906	S3_219184259	0.803483	NS	0	218	8.69857	NA	NA	8.30511	0.504079	NA	8.30009	0.651721	NA	0.398484	1	30	42	73
GAH2_2017	8.34906	S4_37012538	0.17101	NS	0	218	7.71014	0.831008	NA	8.27826	0.562967	NA	8.36189	0.578135	NA	-0.651753	3	24	46	73
GAH2_2017	8.34906	S5_199708288	0.742371	NS	0	218	8.32143	1.2025	NA	8.32969	0.515192	NA	8.17265	0.650984	NA	0.148782	5	58	10	73
GAH2_2017	8.34906	S9_135864201	0.141595	NS	0	218	8.428	0.561333	NA	8.4013	0.528156	NA	8.11919	0.661413	NA	0.308811	8	40	25	73
GAH2_2017	8.34906	S9_138707938	0.734367	NS	0	218	8.56955	0.572524	NA	8.28954	0.601001	NA	8.30552	0.586546	NA	0.264031	3	40	30	73
GAH2_2017	8.34906	S9_139745486	0.0715839	NS	0	218	8.65427	0.635439	NA	8.07194	0.698175	NA	8.36362	0.515176	NA	0.290653	5	19	49	73
GAH2_2017	8.34906	S4_156482117	0.00795817	**	1	219	7.77195	0.608457	b	8.3338	0.571079	a	8.62082	0.386158	a	-0.848877	8	56	9	73
GAH2_2017	8.34906	S4_156994628	0.0221672	*	1	220	7.77819	0.610314	b	8.38273	0.535327	a	8.2903	0.755503	ab	-0.512107	8	58	7	73
GAH2_2017	8.34906	S4_33885271	0.0127487	*	1	221	7.85589	0.780821	b	8.33843	0.537328	a	8.59598	0.410352	a	-0.740082	10	53	10	73
GAH2_2017	8.34906	S9_133935645	0.0263269	*	1	222	8.41064	0.447952	ab	8.43831	0.523927	a	8.04538	0.652657	b	0.36526	4	45	24	73
IAH2_2016	8.5359	S2_20959401	0.82696	NS	0	222	8.20962	2.28959	NA	8.53683	2.24605	NA	8.41539	2.17238	NA	-0.20577	14	98	282	394
IAH2_2016	8.5359	S3_214902774	0.000235514	***	1	223	8.23597	2.17459	ab	7.90325	2.2705	b	8.8312	2.05846	a	-0.595239	20	154	220	394
IAH2_2016	8.5359	S2_236187932	0.167941	NS	0	223	8.44472	2.02565	NA	8.29355	2.20524	NA	8.78149	2.21092	NA	-0.336779	48	244	102	394
IAH2_2016	8.5359	S3_215373678	0.818628	NS	0	223	8.6104	1.83681	NA	8.42742	2.36405	NA	8.39032	2.07421	NA	0.220085	53	195	146	394
IAH2_2016	8.5359	S3_215380499	0.954409	NS	0	223	8.50994	1.98858	NA	8.43515	2.34175	NA	8.40595	2.02258	NA	0.103988	63	212	119	394
IAH2_2016	8.5359	S4_37012538	0.630965	NS	0	223	8.2271	1.67234	NA	8.53807	1.89528	NA	8.37981	2.60939	NA	-0.152711	45	189	160	394
IAH2_2016	8.5359	S5_199708288	0.0531514	NS	0	223	8.83919	1.8993	NA	8.26358	2.28332	NA	8.23231	2.3826	NA	0.606886	121	247	26	394
IAH2_2016	8.5359	S7_133892236	0.0999996	NS	0	223	8.75748	1.7221	NA	8.22525	2.37721	NA	8.62265	2.11666	NA	0.134826	92	214	88	394
IAH2_2016	8.5359	S9_133935645	0.401229	NS	0	223	8.12082	1.88804	NA	8.49968	2.16891	NA	8.52946	2.45049	NA	-0.40864	71	232	91	394
IAH2_2016	8.5359	S9_138707938	0.839395	NS	0	223	8.68202	1.38052	NA	8.38689	2.27389	NA	8.46879	2.16961	NA	0.213226	17	191	186	394
IAH2_2016	8.5359	S9_139706286	0.605126	NS	0	223	8.3728	2.0328	NA	8.52615	2.14139	NA	8.24554	2.53249	NA	0.127262	94	228	72	394
IAH2_2016	8.5359	S3_216647852	2.28e-05	***	1	224	8.43436	2.40017	ab	7.81719	2.3689	b	8.85885	1.95237	a	-0.424495	10	155	229	394
IAH2_2016	8.5359	S3_216794651	8.27e-05	***	1	225	8.63275	2.22377	ab	7.85119	2.35024	b	8.82889	1.98654	a	-0.196135	12	155	227	394
IAH2_2016	8.5359	S3_219184259	0.00215318	**	1	226	9.05592	2.1379	a	7.95615	2.35277	ab	8.71991	2.02812	a	0.336011	13	151	230	394
IAH2_2016	8.5359	S3_222732398	2.45e-05	***	1	227	8.836	1.86829	a	7.75336	2.41835	ab	8.80561	1.97492	a	0.0303949	16	138	240	394
IAH2_2016	8.5359	S4_156482117	0.00107951	**	1	228	8.52142	1.91755	b	8.21358	2.2255	b	9.41936	2.1593	a	-0.897932	80	261	53	394
IAH2_2016	8.5359	S4_156994628	0.00807078	**	1	229	8.39806	1.9984	b	8.25093	2.24265	b	9.16938	2.05617	a	-0.771319	71	254	69	394
IAH2_2016	8.5359	S4_231043398	6.26e-09	***	1	230	6.86419	2.07074	c	8.49972	2.22823	b	9.03372	1.81374	a	-2.16953	53	224	117	394
IAH2_2016	8.5359	S4_33885271	0.0190355	*	1	231	9.02793	1.84368	a	8.23768	2.19844	b	8.70116	2.39349	ab	0.326772	66	270	58	394
IAH2_2016	8.5359	S9_135864201	0.0366767	*	1	232	9.16405	1.8016	a	8.1827	2.24213	b	8.56556	2.17089	ab	0.59849	32	181	181	394
IAH2_2016	8.5359	S9_139745486	0.00679544	**	1	233	8.32935	2.17922	ab	8.8194	1.94923	a	8.05684	2.38852	b	0.272513	73	171	150	394
IAH1_2016	8.60258	S2_20959401	0.0350517	*	1	234	8.10629	1.00169	b	8.71076	1.16528	a	8.39153	1.06652	b	-0.285238	12	89	218	319
IAH1_2016	8.60258	S3_214902774	0.000863458	***	1	235	9.08115	1.42681	a	8.19032	1.12119	b	8.62684	1.03968	a	0.454308	7	122	190	319
IAH1_2016	8.60258	S2_236187932	0.415124	NS	0	235	8.62353	0.89549	NA	8.49157	1.06975	NA	8.34919	1.24906	NA	0.274338	36	201	82	319
IAH1_2016	8.60258	S3_215373678	0.537363	NS	0	235	8.30388	1.16382	NA	8.47263	1.0822	NA	8.53012	1.11077	NA	-0.226244	41	173	105	319
IAH1_2016	8.60258	S3_215380499	0.993332	NS	0	235	8.46015	1.11604	NA	8.47588	1.08219	NA	8.46242	1.14903	NA	-0.00227468	57	186	76	319
IAH1_2016	8.60258	S3_222732398	0.14955	NS	0	235	8.92112	0.763351	NA	8.32425	1.085	NA	8.54489	1.11106	NA	0.37623	5	117	197	319
IAH1_2016	8.60258	S4_37012538	0.434729	NS	0	235	8.38173	0.979005	NA	8.55277	1.04097	NA	8.39658	1.19655	NA	-0.0148537	35	153	131	319
IAH1_2016	8.60258	S4_156482117	0.107722	NS	0	235	8.16078	1.10201	NA	8.5247	1.08855	NA	8.52428	1.12208	NA	-0.363498	48	213	58	319
IAH1_2016	8.60258	S4_156994628	0.053966	NS	0	235	8.16563	1.12834	NA	8.47445	1.09041	NA	8.67221	1.0819	NA	-0.506572	47	206	66	319
IAH1_2016	8.60258	S5_199708288	0.337712	NS	0	235	8.63146	1.01749	NA	8.41488	1.12155	NA	8.45086	1.15216	NA	0.180595	76	213	30	319
IAH1_2016	8.60258	S9_133935645	0.113456	NS	0	235	8.32932	1.07568	NA	8.58797	1.10187	NA	8.33034	1.10153	NA	-0.00102203	61	173	85	319
IAH1_2016	8.60258	S9_135864201	0.141542	NS	0	235	8.8618	1.41334	NA	8.35008	1.1446	NA	8.52658	1.02987	NA	0.335223	15	131	173	319
IAH1_2016	8.60258	S9_138707938	0.307745	NS	0	235	8.0283	1.00262	NA	8.49578	1.16324	NA	8.48474	1.04496	NA	-0.456442	14	149	156	319
IAH1_2016	8.60258	S9_139706286	0.0509426	NS	0	235	8.53927	1.11921	NA	8.55357	1.07019	NA	8.18683	1.12767	NA	0.352441	72	177	70	319
IAH1_2016	8.60258	S9_139745486	0.0657638	NS	0	235	8.52749	1.1471	NA	8.60167	1.02338	NA	8.28699	1.14654	NA	0.240503	62	138	119	319
IAH1_2016	8.60258	S3_216647852	0.00101278	**	1	236	9.19808	0.914449	a	8.20801	1.17121	ab	8.64046	1.01399	a	0.557614	4	131	184	319
IAH1_2016	8.60258	S3_216794651	0.000504499	***	1	237	9.19808	0.914449	a	8.19231	1.17615	ab	8.64916	1.00652	a	0.548922	4	130	185	319
IAH1_2016	8.60258	S3_219184259	0.00164097	**	1	238	8.81164	0.729195	a	8.21881	1.06313	ab	8.65182	1.10878	a	0.159817	8	137	174	319
IAH1_2016	8.60258	S4_231043398	0.00619043	**	1	239	8.00551	1.14097	b	8.5569	1.0982	a	8.53371	0.990518	a	-0.528204	48	215	56	319
IAH1_2016	8.60258	S4_33885271	0.0474081	*	1	240	8.53472	0.981857	a	8.53047	1.07726	a	8.0949	1.30219	b	0.439823	63	211	45	319
IAH1_2016	8.60258	S7_133892236	0.0221285	*	1	241	8.08596	1.12039	b	8.46976	1.07614	a	8.65543	1.1098	a	-0.569462	42	190	87	319
WIH2_2016	8.85234	S2_236187932	1.89e-05	***	1	242	8.63601	1.64724	b	8.99805	1.81032	b	9.85268	1.8102	a	-1.21667	48	249	109	406
WIH2_2016	8.85234	S3_214902774	5.85e-08	***	1	243	8.38764	1.37791	b	8.61711	1.75748	b	9.63016	1.80061	a	-1.24252	20	154	232	406
WIH2_2016	8.85234	S3_215373678	0.004464	**	1	244	9.1059	1.67566	ab	9.46561	1.73045	a	8.81944	1.97568	b	0.286467	53	206	147	406
WIH2_2016	8.85234	S3_215380499	6.44e-05	***	1	245	9.54114	1.82094	a	9.41137	1.73319	a	8.57632	1.90006	b	0.964818	63	223	120	406
WIH2_2016	8.85234	S3_216647852	4.39e-11	***	1	246	8.35473	1.62388	b	8.45005	1.77051	b	9.69162	1.71634	a	-1.33689	10	155	241	406
WIH2_2016	8.85234	S3_216794651	2.55e-10	***	1	247	8.44467	1.49413	b	8.48025	1.73551	b	9.67871	1.75821	a	-1.23404	12	155	239	406
WIH2_2016	8.85234	S3_219184259	4.03e-06	***	1	248	8.50767	1.76546	b	8.65216	1.73463	b	9.55335	1.81686	a	-1.04568	13	151	242	406
WIH2_2016	8.85234	S3_222732398	1.89e-05	***	1	249	8.5329	1.33644	b	8.66098	1.68843	b	9.51287	1.86903	a	-0.979971	16	138	252	406
WIH2_2016	8.85234	S4_156482117	6.76e-07	***	1	250	8.61598	1.87231	c	9.11921	1.7653	b	10.2333	1.6985	a	-1.61732	80	266	60	406
WIH2_2016	8.85234	S4_156994628	1.86e-05	***	1	251	8.65035	1.84139	b	9.09436	1.77945	b	9.99175	1.78798	a	-1.3414	71	259	76	406
WIH2_2016	8.85234	S4_231043398	0.0332401	*	1	252	8.65011	1.87174	b	9.3582	1.938	a	9.09904	1.58321	ab	-0.448933	53	226	127	406
WIH2_2016	8.85234	S4_37012538	0.000810582	***	1	253	8.56303	1.66984	b	9.00449	1.77807	b	9.56155	1.87835	a	-0.998519	45	194	167	406
WIH2_2016	8.85234	S7_133892236	9.89e-06	***	1	254	8.5418	1.53388	c	9.23562	1.86441	b	9.79222	1.8723	a	-1.25042	102	214	90	406
WIH2_2016	8.85234	S9_133935645	4.5e-12	***	1	255	7.85988	1.63236	c	9.35193	1.73573	b	9.78633	1.76877	a	-1.92646	72	243	91	406
WIH2_2016	8.85234	S9_135864201	0.00623332	**	1	256	8.86261	1.67619	b	8.91948	1.89044	b	9.48978	1.76944	a	-0.627171	32	182	192	406
WIH2_2016	8.85234	S9_138707938	3.33e-05	***	1	257	7.30646	1.75536	b	9.15012	1.88399	a	9.38896	1.69924	a	-2.08249	17	199	190	406
WIH2_2016	8.85234	S9_139706286	3.71e-15	***	1	258	7.96388	1.78596	c	9.40896	1.68025	b	10.0511	1.6209	a	-2.08718	95	239	72	406
WIH2_2016	8.85234	S2_20959401	0.569717	NS	0	258	9.33632	2.30908	NA	9.34021	1.91062	NA	9.12418	1.78746	NA	0.212142	15	99	292	406
WIH2_2016	8.85234	S9_139745486	1.15e-07	***	1	259	8.11228	1.74769	b	9.43698	1.75571	a	9.40803	1.79598	a	-1.29575	74	180	152	406
WIH2_2016	8.85234	S4_33885271	0.137354	NS	0	259	9.55474	1.84595	NA	9.07035	1.80234	NA	9.29271	1.94053	NA	0.262031	66	275	65	406
WIH2_2016	8.85234	S5_199708288	0.54547	NS	0	259	9.11632	1.67785	NA	9.24864	1.8961	NA	8.87605	1.98011	NA	0.240269	123	257	26	406
NYH1_2014	8.87033	S2_236187932	0.039512	*	1	260	8.97482	0.668467	ab	9.07265	0.783301	a	8.80516	0.712683	b	0.169664	23	119	89	231
NYH1_2014	8.87033	S4_231043398	0.0158742	*	1	261	8.69252	0.80428	b	9.00913	0.732304	a	9.32747	0.614698	a	-0.634944	44	179	8	231
NYH1_2014	8.87033	S2_20959401	0.443399	NS	0	261	8.9408	0.558434	NA	9.05115	0.760223	NA	8.9153	0.754436	NA	0.0254931	4	75	152	231
NYH1_2014	8.87033	S3_214902774	0.629468	NS	0	261	9.0274	0.73964	NA	8.95468	0.75123	NA	8.87908	0.790502	NA	0.148313	58	133	40	231
NYH1_2014	8.87033	S3_215373678	0.434251	NS	0	261	9.36209	0.41064	NA	9.03351	0.805378	NA	8.92094	0.731187	NA	0.441142	2	72	157	231
NYH1_2014	8.87033	S3_215380499	0.352885	NS	0	261	9.54225	0.426255	NA	8.98819	0.807557	NA	8.9331	0.726701	NA	0.609153	3	79	149	231
NYH1_2014	8.87033	S3_216647852	0.428973	NS	0	261	9.34882	0.320011	NA	8.90543	0.743694	NA	8.98541	0.767692	NA	0.363405	4	92	135	231
NYH1_2014	8.87033	S3_216794651	0.361445	NS	0	261	9.34882	0.320011	NA	8.89366	0.759475	NA	8.99343	0.756168	NA	0.355386	4	92	135	231
NYH1_2014	8.87033	S3_219184259	0.733518	NS	0	261	8.81299	0.808445	NA	8.92222	0.753268	NA	8.99381	0.756868	NA	-0.180817	3	102	126	231
NYH1_2014	8.87033	S3_222732398	0.403269	NS	0	261	9.02815	0.753637	NA	9.01106	0.780088	NA	8.87853	0.721677	NA	0.149613	29	109	93	231
NYH1_2014	8.87033	S4_33885271	0.0509335	NS	0	261	9.33312	0.746437	NA	9.05858	0.667087	NA	8.88274	0.780247	NA	0.450378	13	68	150	231
NYH1_2014	8.87033	S4_37012538	0.225428	NS	0	261	9.20984	0.651076	NA	9.05847	0.76272	NA	8.90939	0.754604	NA	0.300451	12	54	165	231
NYH1_2014	8.87033	S4_156482117	0.978193	NS	0	261	8.91526	0.472333	NA	8.96147	0.756691	NA	8.96275	0.774635	NA	-0.0474923	12	78	141	231
NYH1_2014	8.87033	S4_156994628	0.961268	NS	0	261	8.86076	0.667013	NA	8.96874	0.72053	NA	8.95835	0.773993	NA	-0.0975909	4	71	156	231
NYH1_2014	8.87033	S5_199708288	0.752419	NS	0	261	9.11755	0.738845	NA	8.96969	0.740434	NA	8.93527	0.7727	NA	0.182283	10	112	109	231
NYH1_2014	8.87033	S7_133892236	0.25018	NS	0	261	9.57548	0.407666	NA	8.95839	0.75663	NA	8.93271	0.75413	NA	0.64277	4	144	83	231
NYH1_2014	8.87033	S9_133935645	0.469052	NS	0	261	9.04112	0.653034	NA	8.90108	0.692801	NA	9.02255	0.821669	NA	0.0185671	5	120	106	231
NYH1_2014	8.87033	S9_138707938	0.207448	NS	0	261	8.95939	0.269788	NA	8.87337	0.721753	NA	9.0502	0.784345	NA	-0.0908115	2	117	112	231
NYH1_2014	8.87033	S9_139706286	0.721299	NS	0	261	9.25482	0.660618	NA	8.96273	0.698303	NA	8.94402	0.827848	NA	0.310803	4	129	98	231
NYH1_2014	8.87033	S9_139745486	0.856072	NS	0	261	9.1406	1.07761	NA	8.97774	0.687301	NA	8.93316	0.833469	NA	0.207444	2	129	100	231
NYH1_2014	8.87033	S9_135864201	0.0421335	*	1	262	8.74305	0.65969	b	9.02252	0.690991	a	9.04522	0.89606	a	-0.302164	57	110	64	231
MOH1_2014	8.88324	S2_20959401	0.00889964	**	1	263	8.11178	0.793643	b	8.70034	0.821268	a	8.90672	0.855651	a	-0.794935	9	82	156	247
MOH1_2014	8.88324	S2_236187932	0.037304	*	1	264	7.29903	0.332322	b	8.77064	0.936923	a	8.83665	0.821287	a	-1.53762	2	56	189	247
MOH1_2014	8.88324	S3_215373678	0.0259428	*	1	265	8.41438	0.777024	b	8.97834	0.946775	a	8.71011	0.770947	b	-0.295728	7	99	141	247
MOH1_2014	8.88324	S3_216647852	0.000581162	***	1	266	7.59183	0.575779	b	8.73384	0.833927	a	8.90035	0.839655	a	-1.30852	6	88	153	247
MOH1_2014	8.88324	S3_216794651	0.000102653	***	1	267	7.59183	0.575779	c	8.65989	0.809668	b	8.9305	0.842397	a	-1.33867	6	81	160	247
MOH1_2014	8.88324	S3_219184259	0.0286528	*	1	268	7.75282	0.714086	b	8.76835	0.820849	a	8.87097	0.867989	a	-1.11815	4	105	138	247
MOH1_2014	8.88324	S4_156482117	3.57e-07	***	1	269	7.53102	0.386529	b	8.88573	0.773401	a	8.86904	0.845602	a	-1.33802	12	77	158	247
MOH1_2014	8.88324	S3_214902774	0.0698555	NS	0	269	8.1067	0.933035	NA	8.77004	0.859751	NA	8.88884	0.834314	NA	-0.782143	6	126	115	247
MOH1_2014	8.88324	S3_215380499	0.230824	NS	0	269	8.58979	0.738741	NA	8.91868	0.93886	NA	8.74908	0.797048	NA	-0.15929	10	97	140	247
MOH1_2014	8.88324	S4_156994628	0.00951846	**	1	270	7.53584	0.523156	b	8.86315	0.870867	a	8.81215	0.831907	a	-1.27631	4	86	157	247
MOH1_2014	8.88324	S4_33885271	0.061114	NS	0	270	8.48719	0.904481	NA	8.67308	0.921586	NA	8.89651	0.811577	NA	-0.409325	15	69	163	247
MOH1_2014	8.88324	S9_133935645	0.987681	NS	0	270	8.80169	0.828363	NA	8.80866	0.843585	NA	8.83171	1.00646	NA	-0.0300152	72	147	28	247
MOH1_2014	8.88324	S9_138707938	0.664609	NS	0	270	8.86494	0.828885	NA	8.75961	0.86011	NA	8.83203	0.923446	NA	0.0329099	93	120	34	247
MOH1_2014	8.88324	S9_139706286	0.62458	NS	0	270	8.75158	0.833132	NA	8.86261	0.864948	NA	8.7794	0.904006	NA	-0.0278217	97	121	29	247
MOH1_2014	8.88324	S9_139745486	0.660162	NS	0	270	8.76895	0.807366	NA	8.85774	0.879434	NA	8.73587	0.908387	NA	0.0330798	91	124	32	247
MOH1_2014	8.88324	S4_231043398	3.86e-05	***	1	271	7.91569	0.805068	b	8.73378	0.877272	a	8.94719	0.788945	a	-1.03151	14	92	141	247
MOH1_2014	8.88324	S4_37012538	0.0160794	*	1	272	8.15975	0.68552	b	8.9508	1.0395	a	8.7963	0.765603	a	-0.636558	11	66	170	247
MOH1_2014	8.88324	S5_199708288	0.0114686	*	1	273	8.83823	0.860161	a	8.87827	0.849148	a	8.30751	0.726571	b	0.530716	98	126	23	247
MOH1_2014	8.88324	S7_133892236	0.0154597	*	1	274	8.93803	0.865925	a	8.76552	0.819043	ab	8.44189	0.842524	b	0.496147	117	101	29	247
MOH1_2014	8.88324	S9_135864201	2.34e-06	***	1	275	8.01533	0.588342	c	8.75076	0.799219	b	9.00622	0.860681	a	-0.990887	21	109	117	247
MOH1_2014	8.88324	S3_222732398	0.0507519	NS	0	275	8.83506	0.336931	NA	8.51204	0.890585	NA	8.86872	0.841658	NA	-0.0336534	2	41	204	247
OHH1_2016	8.95359	S2_236187932	3.75e-05	***	1	276	8.61115	1.57266	b	8.94979	1.49435	b	9.84632	1.37518	a	-1.23517	33	130	65	228
OHH1_2016	8.95359	S3_214902774	1.09e-05	***	1	277	8.64508	1.29009	ab	8.55496	1.52972	b	9.5369	1.43304	a	-0.891817	7	82	139	228
OHH1_2016	8.95359	S3_215373678	0.00612113	**	1	278	9.083	1.34112	ab	9.50934	1.22504	a	8.83457	1.75885	b	0.248429	21	101	106	228
OHH1_2016	8.95359	S3_215380499	2.55e-06	***	1	279	9.81131	1.40091	a	9.42114	1.29842	a	8.47498	1.68955	b	1.33633	32	119	77	228
OHH1_2016	8.95359	S3_216647852	1.32e-05	***	1	280	9.38535	1.11946	ab	8.57769	1.60851	b	9.54541	1.36823	a	-0.160067	4	91	133	228
OHH1_2016	8.95359	S3_216794651	3.91e-06	***	1	281	9.38535	1.11946	ab	8.55448	1.57585	b	9.56892	1.37813	a	-0.183572	4	92	132	228
OHH1_2016	8.95359	S3_219184259	5.42e-05	***	1	282	9.80946	0.748413	a	8.57464	1.57672	ab	9.47792	1.42876	a	0.331536	5	83	140	228
OHH1_2016	8.95359	S3_222732398	0.0093741	**	1	283	9.39786	1.20125	a	8.67784	1.54376	ab	9.35443	1.5004	a	0.0434336	4	67	157	228
OHH1_2016	8.95359	S4_156482117	1.93e-07	***	1	284	8.4337	1.59343	c	9.11488	1.40607	b	10.2242	1.3537	a	-1.79051	48	142	38	228
OHH1_2016	8.95359	S4_156994628	8.2e-09	***	1	285	8.33441	1.49751	c	9.09372	1.39732	b	10.1731	1.3978	a	-1.83866	48	133	47	228
OHH1_2016	8.95359	S4_37012538	1.49e-06	***	1	286	8.42429	1.5717	b	8.88348	1.41555	b	9.84009	1.46722	a	-1.4158	27	123	78	228
OHH1_2016	8.95359	S2_20959401	0.124648	NS	0	286	9.45741	1.10317	NA	9.46941	1.5283	NA	9.01836	1.5452	NA	0.439053	9	61	158	228
OHH1_2016	8.95359	S4_33885271	0.124494	NS	0	286	9.0548	1.36019	NA	9.0791	1.52356	NA	9.6691	1.78199	NA	-0.6143	52	144	32	228
OHH1_2016	8.95359	S4_231043398	0.367773	NS	0	286	9.70934	1.45133	NA	9.08557	1.5849	NA	9.25741	1.38603	NA	0.451926	11	163	54	228
OHH1_2016	8.95359	S5_199708288	0.0580131	NS	0	286	8.76125	1.47413	NA	9.31411	1.57743	NA	9.14171	0.917148	NA	-0.380461	61	154	13	228
OHH1_2016	8.95359	S9_135864201	0.840017	NS	0	286	9.38307	1.43365	NA	9.14448	1.54564	NA	9.13753	1.54789	NA	0.245541	15	88	125	228
OHH1_2016	8.95359	S9_138707938	0.661634	NS	0	286	9.34391	2.41825	NA	9.25715	1.69914	NA	9.07417	1.38255	NA	0.269741	3	98	127	228
OHH1_2016	8.95359	S7_133892236	0.000464076	***	1	287	8.62374	1.51891	b	9.03958	1.53324	b	9.7556	1.37327	a	-1.13186	41	126	61	228
OHH1_2016	8.95359	S9_133935645	7.87e-08	***	1	288	8.16149	1.56401	b	9.57124	1.48604	a	9.18424	1.15834	a	-1.02275	52	121	55	228
OHH1_2016	8.95359	S9_139706286	7.04e-07	***	1	289	8.30444	1.59767	b	9.49451	1.39721	a	9.45207	1.35892	a	-1.14763	63	115	50	228
OHH1_2016	8.95359	S9_139745486	2.65e-06	***	1	290	8.31225	1.65359	b	9.30151	1.38807	a	9.64467	1.38216	a	-1.33242	56	107	65	228
NCH1_2017	8.99042	S3_215373678	0.024165	*	1	291	9.76579	0.814431	a	9.41277	0.971066	ab	8.78292	1.30083	b	0.982866	34	72	8	114
NCH1_2017	8.99042	S4_156482117	3.64e-06	***	1	292	8.55976	1.01166	c	9.29911	0.868957	b	10.1065	0.873146	a	-1.54671	8	74	32	114
NCH1_2017	8.99042	S4_156994628	0.00017584	***	1	293	8.7285	0.770452	b	9.29403	0.883375	b	10.0181	0.990963	a	-1.28956	6	75	33	114
NCH1_2017	8.99042	S2_20959401	0.257721	NS	0	293	10.1121	0.761207	NA	9.52579	1.08067	NA	9.39167	0.908969	NA	0.720425	5	43	66	114
NCH1_2017	8.99042	S2_236187932	0.171648	NS	0	293	9.91082	0.504578	NA	9.36858	0.954853	NA	9.71973	1.04863	NA	0.191091	4	82	28	114
NCH1_2017	8.99042	S3_214902774	0.541568	NS	0	293	9.3922	1.25003	NA	9.3168	1.16861	NA	9.54247	0.878783	NA	-0.150272	4	32	78	114
NCH1_2017	8.99042	S3_215380499	0.0570211	NS	0	293	9.72393	0.793788	NA	9.38554	0.999058	NA	8.96258	1.33083	NA	0.761355	41	64	9	114
NCH1_2017	8.99042	S3_216647852	0.442394	NS	0	293	10.6835	NA	NA	9.51122	1.28932	NA	9.44577	0.840235	NA	1.23774	1	30	83	114
NCH1_2017	8.99042	S3_216794651	0.439235	NS	0	293	10.6835	NA	NA	9.51578	1.31189	NA	9.44498	0.83519	NA	1.23854	1	29	84	114
NCH1_2017	8.99042	S3_219184259	0.404448	NS	0	293	10.2092	0.958134	NA	9.48619	1.06349	NA	9.43282	0.916668	NA	0.776424	3	44	67	114
NCH1_2017	8.99042	S3_222732398	0.574723	NS	0	293	9.55419	0.556493	NA	9.32221	0.885083	NA	9.53492	1.0251	NA	0.0192706	3	33	78	114
NCH1_2017	8.99042	S4_37012538	0.106327	NS	0	293	8.99778	1.18873	NA	9.33105	1.00541	NA	9.63178	0.90751	NA	-0.634004	8	43	63	114
NCH1_2017	8.99042	S4_33885271	4.11e-06	***	1	294	8.80928	0.805847	c	9.40519	0.891689	b	10.1647	0.9055	a	-1.35537	20	68	26	114
NCH1_2017	8.99042	S4_231043398	0.299536	NS	0	294	9.20666	0.898391	NA	9.57211	1.00309	NA	9.42157	0.948002	NA	-0.214912	22	71	21	114
NCH1_2017	8.99042	S7_133892236	0.280251	NS	0	294	9.32717	1.04872	NA	9.39266	0.994618	NA	9.69572	0.894585	NA	-0.368547	16	64	34	114
NCH1_2017	8.99042	S9_133935645	0.669707	NS	0	294	9.67567	0.914191	NA	9.48111	0.948967	NA	9.39504	1.05048	NA	0.280624	13	62	39	114
NCH1_2017	8.99042	S9_135864201	0.644664	NS	0	294	9.50952	1.0845	NA	9.37148	0.821629	NA	9.54989	1.07917	NA	-0.0403703	7	47	60	114
NCH1_2017	8.99042	S9_139745486	0.939135	NS	0	294	9.34969	0.993212	NA	9.49132	0.976461	NA	9.47519	0.989093	NA	-0.125503	7	45	62	114
NCH1_2017	8.99042	S5_199708288	0.498857	NS	0	294	9.3434	1.01656	NA	9.44823	0.986285	NA	9.7095	0.90489	NA	-0.366105	17	79	18	114
NCH1_2017	8.99042	S9_138707938	0.917483	NS	0	294	9.43625	1.18723	NA	9.50825	0.908478	NA	9.43017	1.04459	NA	0.00608391	10	63	41	114
NCH1_2017	8.99042	S9_139706286	0.315174	NS	0	294	9.33032	0.841608	NA	9.40798	0.917116	NA	9.72062	1.16719	NA	-0.390308	12	75	27	114
INH1_2015	8.9934	S2_236187932	0.175514	NS	0	294	8.7717	0.666639	NA	8.98843	0.718434	NA	8.89054	0.686749	NA	-0.118845	29	199	199	427
INH1_2015	8.9934	S3_214902774	0.108036	NS	0	294	8.8246	0.304651	NA	8.83191	0.695299	NA	8.98133	0.704034	NA	-0.156735	3	149	275	427
INH1_2015	8.9934	S3_219184259	0.230652	NS	0	294	8.81019	0.745135	NA	8.87587	0.732947	NA	8.97902	0.671929	NA	-0.168829	28	165	234	427
INH1_2015	8.9934	S3_222732398	0.303595	NS	0	294	8.72969	0.796195	NA	8.90511	0.663042	NA	8.9581	0.714124	NA	-0.228413	22	147	258	427
INH1_2015	8.9934	S3_216647852	8.47e-05	***	1	295	7.88769	NA	b	8.68327	0.683075	b	9.00638	0.689415	a	-1.11869	1	100	326	427
INH1_2015	8.9934	S3_216794651	0.000576448	***	1	296	7.88769	NA	b	8.71044	0.662233	b	8.99629	0.69938	a	-1.1086	1	98	328	427
INH1_2015	8.9934	S2_20959401	0.815498	NS	0	296	9.12712	0.657385	NA	8.92274	0.780963	NA	8.92673	0.675575	NA	0.20039	5	106	316	427
INH1_2015	8.9934	S3_215373678	0.0609465	NS	0	296	8.90198	0.672623	NA	8.98881	0.718412	NA	8.78755	0.668362	NA	0.114425	90	247	90	427
INH1_2015	8.9934	S3_215380499	0.129804	NS	0	296	8.95287	0.640509	NA	8.96594	0.734846	NA	8.78885	0.67579	NA	0.16402	112	232	83	427
INH1_2015	8.9934	S4_33885271	0.260737	NS	0	296	8.94928	0.711743	NA	8.97055	0.708632	NA	8.8456	0.682064	NA	0.10367	77	218	132	427
INH1_2015	8.9934	S4_156994628	0.0648263	NS	0	296	8.80623	0.579672	NA	9.00161	0.724308	NA	8.87332	0.715697	NA	-0.067092	74	221	132	427
INH1_2015	8.9934	S4_231043398	0.289513	NS	0	296	8.79453	0.725824	NA	8.92793	0.71407	NA	8.97038	0.676603	NA	-0.175854	52	210	165	427
INH1_2015	8.9934	S5_199708288	0.934942	NS	0	296	8.947	0.668381	NA	8.91875	0.710562	NA	8.94322	0.702434	NA	0.00378018	58	273	96	427
INH1_2015	8.9934	S7_133892236	0.914374	NS	0	296	8.95444	0.69456	NA	8.91624	0.737059	NA	8.92863	0.657293	NA	0.02581	87	200	140	427
INH1_2015	8.9934	S9_133935645	0.0634595	NS	0	296	8.78993	0.591567	NA	8.88719	0.689401	NA	9.02345	0.738215	NA	-0.233525	46	220	161	427
INH1_2015	8.9934	S9_135864201	0.84053	NS	0	296	8.87181	0.616255	NA	8.93161	0.679352	NA	8.93849	0.744888	NA	-0.0666849	47	190	190	427
INH1_2015	8.9934	S4_156482117	0.0117835	*	1	297	8.76864	0.649885	b	9.01845	0.697609	a	8.86971	0.723153	ab	-0.101062	83	224	120	427
INH1_2015	8.9934	S4_37012538	0.0475691	*	1	298	8.69434	0.746433	b	9.02633	0.755301	a	8.86923	0.654714	b	-0.174893	9	170	248	427
INH1_2015	8.9934	S9_138707938	0.0251847	*	1	299	8.76319	0.654749	b	8.88556	0.694587	ab	9.02598	0.712856	a	-0.262793	57	191	179	427
INH1_2015	8.9934	S9_139706286	0.0424499	*	1	300	8.84098	0.580554	b	8.88896	0.729371	b	9.05974	0.715895	a	-0.218762	86	219	122	427
INH1_2015	8.9934	S9_139745486	0.0256422	*	1	301	8.94363	0.582411	ab	8.83189	0.669144	b	9.02266	0.741037	a	-0.0790212	33	198	196	427
MOH1_2017	9.09726	S2_20959401	0.0234213	*	1	302	9.15602	0.596678	ab	9.26875	0.922211	a	8.85056	0.898737	b	0.305464	6	42	167	215
MOH1_2017	9.09726	S2_236187932	2.2e-07	***	1	303	8.42122	1.30657	b	8.77795	0.759405	b	9.462	0.913825	a	-1.04078	15	141	59	215
MOH1_2017	9.09726	S3_214902774	2.46e-05	***	1	304	9.72852	0.735436	a	8.52484	0.906334	b	9.07654	0.85767	a	0.651976	6	60	149	215
MOH1_2017	9.09726	S3_216647852	0.000501739	***	1	305	9.7262	0.0999447	a	8.57372	0.911995	b	9.06692	0.875065	a	0.659281	3	59	153	215
MOH1_2017	9.09726	S3_216794651	0.000144066	***	1	306	9.7262	0.0999447	a	8.55093	0.906749	b	9.08266	0.869385	a	0.643542	3	61	151	215
MOH1_2017	9.09726	S3_219184259	0.00105263	**	1	307	9.52967	0.455098	a	8.62586	1.04934	b	9.074	0.802246	a	0.455672	5	69	141	215
MOH1_2017	9.09726	S3_222732398	0.0468434	*	1	308	9.40619	0.589446	a	8.68844	0.921873	ab	9.01818	0.896261	a	0.388014	3	54	158	215
MOH1_2017	9.09726	S4_156482117	2.07e-06	***	1	309	8.77781	1.07241	b	8.79805	0.837119	b	9.59734	0.795949	a	-0.819523	24	152	39	215
MOH1_2017	9.09726	S4_156994628	4.97e-08	***	1	310	8.61557	1.18873	b	8.79437	0.798501	b	9.63749	0.790513	a	-1.02192	22	151	42	215
MOH1_2017	9.09726	S3_215373678	0.600613	NS	0	310	8.84027	0.775047	NA	8.99784	0.811307	NA	8.92195	1.14054	NA	-0.0816744	48	105	62	215
MOH1_2017	9.09726	S3_215380499	0.537081	NS	0	310	9.02466	0.844198	NA	8.94304	0.822401	NA	8.81873	1.19069	NA	0.205927	58	115	42	215
MOH1_2017	9.09726	S4_37012538	0.0891368	NS	0	310	8.80939	0.386538	NA	8.77522	0.9351	NA	9.05615	0.921847	NA	-0.246757	14	76	125	215
MOH1_2017	9.09726	S4_231043398	0.186497	NS	0	310	8.62939	1.03666	NA	9.00247	0.955033	NA	8.9426	0.766955	NA	-0.313219	24	119	72	215
MOH1_2017	9.09726	S5_199708288	0.206063	NS	0	310	8.72654	0.85324	NA	8.9859	0.909311	NA	9.09744	1.04294	NA	-0.370896	43	159	13	215
MOH1_2017	9.09726	S9_133935645	0.250197	NS	0	310	8.65084	1.18285	NA	9.00372	0.905275	NA	8.86674	0.81459	NA	-0.215895	17	143	55	215
MOH1_2017	9.09726	S9_135864201	0.564607	NS	0	310	9.04755	1.00371	NA	8.87155	0.865752	NA	8.99469	0.940892	NA	0.0528559	16	101	98	215
MOH1_2017	9.09726	S9_138707938	0.0666329	NS	0	310	8.3671	1.01416	NA	9.05859	0.917257	NA	8.84246	0.877747	NA	-0.475361	6	111	98	215
MOH1_2017	9.09726	S9_139706286	0.215506	NS	0	310	8.70668	1.01342	NA	8.94095	0.873242	NA	9.08171	0.935339	NA	-0.375035	29	138	48	215
MOH1_2017	9.09726	S9_139745486	0.338087	NS	0	310	8.75465	0.979961	NA	9.04198	0.935465	NA	8.91209	0.871683	NA	-0.157441	26	79	110	215
MOH1_2017	9.09726	S4_33885271	0.0109584	*	1	311	8.96815	0.719333	ab	8.83838	0.874026	b	9.34179	1.08821	a	-0.373639	30	149	36	215
MOH1_2017	9.09726	S7_133892236	0.00262342	**	1	312	8.82717	0.824448	b	8.81699	0.942865	b	9.31569	0.86236	a	-0.488521	67	96	52	215
MIH1_2016	9.1745	S5_199708288	0.283941	NS	0	312	9.12902	1.40652	NA	8.87366	1.38283	NA	8.66155	1.56003	NA	0.46747	96	123	15	234
MIH1_2016	9.1745	S2_20959401	0.0219487	*	1	313	8.23594	1.17542	b	8.67311	1.45871	b	9.12707	1.37093	a	-0.891129	10	64	160	234
MIH1_2016	9.1745	S3_214902774	0.00104385	**	1	314	8.15383	1.59947	b	8.74873	1.44788	b	9.26737	1.26374	a	-1.11354	17	100	117	234
MIH1_2016	9.1745	S3_215373678	0.000628149	***	1	315	8.15283	1.34948	b	9.31667	1.24918	a	8.77824	1.46723	b	-0.625404	18	102	114	234
MIH1_2016	9.1745	S3_215380499	0.00123173	**	1	316	8.82502	1.30274	ab	9.29884	1.22297	a	8.60944	1.53295	b	0.215581	18	115	101	234
MIH1_2016	9.1745	S2_236187932	0.788371	NS	0	316	8.97446	1.3607	NA	9.00602	1.40877	NA	8.84798	1.455	NA	0.126487	45	137	52	234
MIH1_2016	9.1745	S3_216647852	0.106623	NS	0	316	9.10635	1.7814	NA	8.74193	1.4212	NA	9.13564	1.35774	NA	-0.0292976	7	101	126	234
MIH1_2016	9.1745	S3_216794651	0.0528837	NS	0	316	9.23481	1.57148	NA	8.71465	1.39722	NA	9.15613	1.37822	NA	0.0786795	9	103	122	234
MIH1_2016	9.1745	S3_219184259	0.0949714	NS	0	316	8.89782	1.21548	NA	8.71925	1.47383	NA	9.13302	1.35454	NA	-0.235199	9	90	135	234
MIH1_2016	9.1745	S3_222732398	0.225083	NS	0	316	8.82614	1.5543	NA	8.77031	1.41995	NA	9.09925	1.37606	NA	-0.273108	14	84	136	234
MIH1_2016	9.1745	S4_33885271	0.239673	NS	0	316	9.17962	1.25712	NA	8.96244	1.46106	NA	8.6531	1.34481	NA	0.52652	51	149	34	234
MIH1_2016	9.1745	S4_37012538	0.522632	NS	0	316	8.92137	1.49835	NA	9.04206	1.38015	NA	8.78473	1.40947	NA	0.136635	41	142	51	234
MIH1_2016	9.1745	S4_156482117	0.224641	NS	0	316	8.76879	1.56903	NA	9.00939	1.35748	NA	9.29315	1.0877	NA	-0.524358	74	134	26	234
MIH1_2016	9.1745	S4_156994628	0.328335	NS	0	316	8.85207	1.47022	NA	8.94299	1.42434	NA	9.30144	1.14689	NA	-0.449372	66	137	31	234
MIH1_2016	9.1745	S4_231043398	7.4e-07	***	1	317	7.78409	1.40145	c	8.84855	1.34338	b	9.5007	1.27865	a	-1.71661	21	137	76	234
MIH1_2016	9.1745	S7_133892236	0.0249891	*	1	318	8.89557	1.38828	ab	9.13828	1.34469	a	8.48226	1.52841	b	0.41331	51	140	43	234
MIH1_2016	9.1745	S9_133935645	0.0341514	*	1	319	8.77394	1.27396	b	9.18632	1.42535	a	8.62979	1.47175	b	0.144158	69	123	42	234
MIH1_2016	9.1745	S9_135864201	0.000680799	***	1	320	8.39515	1.5742	b	8.70118	1.35558	b	9.31215	1.33202	a	-0.916999	24	97	113	234
MIH1_2016	9.1745	S9_138707938	1.09e-06	***	1	321	7.86616	1.41248	b	8.57548	1.42966	b	9.37811	1.23973	a	-1.51195	13	96	125	234
MIH1_2016	9.1745	S9_139706286	0.00465529	**	1	322	8.56902	1.41415	b	9.21217	1.36799	a	9.0879	1.32377	ab	-0.518884	84	119	31	234
MIH1_2016	9.1745	S9_139745486	0.0031113	**	1	323	8.64717	1.38547	b	9.28228	1.30703	a	8.68292	1.50495	b	-0.0357532	66	114	54	234
MOH2_2014	9.20394	S2_236187932	0.00528266	**	1	324	8.71932	1.23199	a	8.18887	1.22118	b	NA	NA	NA	#VALUE!	54	192	NA	246
MOH2_2014	9.20394	S3_222732398	0.0412393	*	1	325	8.81989	1.94872	a	8.25477	1.14232	b	NA	NA	NA	#VALUE!	22	224	NA	246
MOH2_2014	9.20394	S2_20959401	3.19e-06	***	1	326	10.7137	1.31452	a	8.36397	1.35066	b	8.18786	1.0884	b	2.52585	6	78	162	246
MOH2_2014	9.20394	S3_214902774	0.0102707	*	1	327	9.34319	0.642983	a	8.12271	1.0776	ab	8.52712	1.41802	a	0.816075	4	143	99	246
MOH2_2014	9.20394	S3_215380499	0.0113906	*	1	328	8.62024	1.22836	a	8.30687	1.20822	ab	7.92584	1.25421	b	0.694408	62	132	52	246
MOH2_2014	9.20394	S3_216647852	0.00139537	**	1	329	8.26911	1.2925	ab	7.98073	1.11193	b	8.55723	1.2837	a	-0.288119	3	106	137	246
MOH2_2014	9.20394	S9_133935645	0.879249	NS	0	329	8.24482	1.13815	NA	8.3378	1.17089	NA	8.30158	1.60971	NA	-0.0567543	70	135	41	246
MOH2_2014	9.20394	S3_216794651	0.0166854	*	1	330	8.26911	1.2925	ab	8.01016	1.17896	b	8.47963	1.25026	a	-0.210524	3	90	153	246
MOH2_2014	9.20394	S4_231043398	0.0221697	*	1	331	9.20395	2.02429	a	8.30176	1.31469	b	8.20396	0.987136	b	0.99999	13	122	111	246
MOH2_2014	9.20394	S3_215373678	0.0646275	NS	0	331	8.37354	1.2247	NA	8.41688	1.22514	NA	7.95836	1.25603	NA	0.415181	62	130	54	246
MOH2_2014	9.20394	S3_219184259	0.0732411	NS	0	331	8.39594	1.80127	NA	8.11423	1.21913	NA	8.47705	1.23895	NA	-0.0811101	2	116	128	246
MOH2_2014	9.20394	S4_37012538	0.141396	NS	0	331	8.70222	0.898109	NA	8.29448	1.20147	NA	8.18322	1.37844	NA	0.519007	30	130	86	246
MOH2_2014	9.20394	S4_156482117	0.0848554	NS	0	331	8.41203	0.806314	NA	8.44809	1.35516	NA	8.07677	1.2078	NA	0.335261	37	118	91	246
MOH2_2014	9.20394	S4_156994628	0.227197	NS	0	331	8.47823	0.880021	NA	8.37935	1.25412	NA	8.1268	1.34326	NA	0.351432	38	121	87	246
MOH2_2014	9.20394	S9_138707938	0.651505	NS	0	331	8.50129	1.14877	NA	8.24331	1.14015	NA	8.36745	1.37959	NA	0.133845	11	135	100	246
MOH2_2014	9.20394	S9_139706286	0.541475	NS	0	331	8.3364	1.09938	NA	8.35662	1.12723	NA	8.12307	1.69545	NA	0.213334	93	107	46	246
MOH2_2014	9.20394	S9_139745486	0.668291	NS	0	331	8.33861	1.11012	NA	8.34096	1.11422	NA	8.15871	1.69462	NA	0.179898	87	112	47	246
MOH2_2014	9.20394	S4_33885271	0.0129885	*	1	332	8.70837	1.31804	a	8.39407	1.23258	a	8.02387	1.17333	b	0.6845	33	126	87	246
MOH2_2014	9.20394	S5_199708288	0.000120177	***	1	333	9.01924	1.37687	a	8.56816	1.20348	a	7.94752	1.18447	b	1.07172	8	128	110	246
MOH2_2014	9.20394	S7_133892236	0.00015829	***	1	334	8.0352	0.957602	c	8.37209	1.2028	b	9.34776	2.14923	a	-1.31256	98	131	17	246
MOH2_2014	9.20394	S9_135864201	3.19e-06	***	1	335	7.79899	0.946584	b	8.51575	1.23795	a	8.84666	1.49924	a	-1.04767	87	127	32	246
NYH3_2017	9.2935	S4_231043398	0.014425	*	1	336	10.5311	0.583563	a	10.4171	0.705413	a	10.0431	0.737848	ab	0.48808	6	77	47	130
NYH3_2017	9.2935	S4_37012538	0.0393328	*	1	337	11.1544	0.588593	a	10.096	0.665137	b	10.3572	0.743573	ab	0.79716	2	41	87	130
NYH3_2017	9.2935	S2_20959401	0.219362	NS	0	337	10.8687	1.04418	NA	10.351	0.641215	NA	10.2462	0.738384	NA	0.622561	4	27	99	130
NYH3_2017	9.2935	S3_214902774	0.0759207	NS	0	337	9.49914	0.26533	NA	10.1373	0.838668	NA	10.345	0.699838	NA	-0.845821	3	24	103	130
NYH3_2017	9.2935	S3_215373678	0.264655	NS	0	337	10.0958	0.795879	NA	10.3719	0.623626	NA	10.2606	0.855247	NA	-0.164816	25	68	37	130
NYH3_2017	9.2935	S3_215380499	0.323915	NS	0	337	10.1554	0.759437	NA	10.3007	0.659712	NA	10.4514	0.896061	NA	-0.296005	35	73	22	130
NYH3_2017	9.2935	S3_216647852	0.222206	NS	0	337	9.64812	0.0873434	NA	10.1339	0.842404	NA	10.3347	0.704189	NA	-0.68662	2	24	104	130
NYH3_2017	9.2935	S3_216794651	0.222206	NS	0	337	9.64812	0.0873434	NA	10.1339	0.842404	NA	10.3347	0.704189	NA	-0.68662	2	24	104	130
NYH3_2017	9.2935	S3_219184259	0.774062	NS	0	337	10.1222	0.572651	NA	10.2315	0.836168	NA	10.3139	0.702371	NA	-0.191714	4	33	93	130
NYH3_2017	9.2935	S3_222732398	0.695652	NS	0	337	10.2597	0.61526	NA	10.1784	0.893391	NA	10.3159	0.692221	NA	-0.0562391	3	26	101	130
NYH3_2017	9.2935	S4_33885271	0.15075	NS	0	337	10.3339	0.668559	NA	10.1986	0.699271	NA	10.4955	0.821297	NA	-0.161662	17	82	31	130
NYH3_2017	9.2935	S4_156482117	0.139271	NS	0	337	10.383	0.546659	NA	10.1942	0.7219	NA	10.4747	0.768585	NA	-0.0917249	9	84	37	130
NYH3_2017	9.2935	S4_156994628	0.0952525	NS	0	337	10.353	0.576441	NA	10.1796	0.722348	NA	10.4792	0.748414	NA	-0.126238	8	80	42	130
NYH3_2017	9.2935	S5_199708288	0.666164	NS	0	337	10.1715	0.813142	NA	10.3189	0.713287	NA	10.2551	0.748407	NA	-0.0836097	25	98	7	130
NYH3_2017	9.2935	S9_133935645	0.142471	NS	0	337	9.46624	1.08796	NA	10.2989	0.721609	NA	10.3237	0.712027	NA	-0.857463	3	88	39	130
NYH3_2017	9.2935	S9_135864201	0.715011	NS	0	337	10.1027	0.619376	NA	10.3182	0.835961	NA	10.2843	0.640904	NA	-0.181553	9	59	62	130
NYH3_2017	9.2935	S9_138707938	0.511387	NS	0	337	10.3587	1.28253	NA	10.3497	0.738342	NA	10.1985	0.697104	NA	0.160132	3	73	54	130
NYH3_2017	9.2935	S9_139706286	0.459869	NS	0	337	9.99645	1.01154	NA	10.2994	0.712173	NA	10.3284	0.7055	NA	-0.33197	9	82	39	130
NYH3_2017	9.2935	S9_139745486	0.763595	NS	0	337	10.1739	1.16959	NA	10.2439	0.686419	NA	10.3277	0.730224	NA	-0.153799	6	52	72	130
NYH3_2017	9.2935	S2_236187932	0.0292344	*	1	338	10.1787	0.732549	b	10.4663	0.700668	a	NA	NA	NA	#VALUE!	81	49	NA	130
NYH3_2017	9.2935	S7_133892236	0.0577254	NS	0	338	10.0787	0.73389	NA	10.4188	0.72574	NA	10.3745	0.700775	NA	-0.295855	45	44	41	130
ONH2_2014	9.29351	S2_236187932	7.74e-05	***	1	339	9.26268	NA	ab	9.78154	0.717373	a	8.86437	1.40075	b	0.398313	1	49	195	245
ONH2_2014	9.29351	S4_156482117	0.0292917	*	1	340	9.45244	0.642875	a	9.32285	1.15383	a	8.86805	1.43596	ab	0.584392	6	90	149	245
ONH2_2014	9.29351	S4_231043398	3.4e-25	***	1	341	9.41909	0.83841	a	8.27847	1.30732	b	9.96254	0.691286	a	-0.543444	15	128	102	245
ONH2_2014	9.29351	S4_33885271	0.000882931	***	1	342	9.68368	0.670092	a	9.40267	1.14514	a	8.80347	1.42397	b	0.880207	14	80	151	245
ONH2_2014	9.29351	S4_37012538	0.000417702	***	1	343	9.71039	0.465388	a	9.64351	0.803171	a	8.86575	1.42441	b	0.84464	10	47	188	245
ONH2_2014	9.29351	S5_199708288	1.36e-32	***	1	344	9.58821	0.784326	a	9.68268	1.03705	a	7.7181	1.01896	b	1.87011	41	127	77	245
ONH2_2014	9.29351	S7_133892236	2.93e-13	***	1	345	9.8723	0.794385	a	8.50468	1.43442	b	8.89593	1.13806	b	0.976371	85	116	44	245
ONH2_2014	9.29351	S2_20959401	0.573868	NS	0	345	9.54206	0.791209	NA	9.03178	1.28675	NA	9.03362	1.40902	NA	0.508438	8	106	131	245
ONH2_2014	9.29351	S3_214902774	0.748722	NS	0	345	9.4107	0.507009	NA	9.01439	1.35262	NA	9.07972	1.36199	NA	0.330984	6	144	95	245
ONH2_2014	9.29351	S3_215373678	0.250676	NS	0	345	9.29319	1.02647	NA	9.20168	1.31321	NA	8.9213	1.36715	NA	0.371894	6	104	135	245
ONH2_2014	9.29351	S3_215380499	0.167822	NS	0	345	9.4719	0.90426	NA	9.19044	1.33161	NA	8.9052	1.36169	NA	0.566701	9	106	130	245
ONH2_2014	9.29351	S3_216647852	0.422614	NS	0	345	8.86658	1.16123	NA	8.92231	1.3105	NA	9.14675	1.36716	NA	-0.280168	5	100	140	245
ONH2_2014	9.29351	S3_216794651	0.520513	NS	0	345	8.86658	1.16123	NA	8.93928	1.30608	NA	9.13325	1.37167	NA	-0.266664	5	99	141	245
ONH2_2014	9.29351	S3_219184259	0.62285	NS	0	345	8.93151	0.76214	NA	8.94498	1.29387	NA	9.11593	1.38111	NA	-0.184426	4	91	150	245
ONH2_2014	9.29351	S4_156994628	0.09454	NS	0	345	9.69426	0.0701688	NA	9.29004	1.13935	NA	8.91655	1.42622	NA	0.777709	2	83	160	245
ONH2_2014	9.29351	S9_133935645	8.64e-08	***	1	346	9.78185	0.857413	a	9.15148	1.33296	b	8.42175	1.33344	c	1.3601	46	125	74	245
ONH2_2014	9.29351	S9_135864201	8.34e-29	***	1	347	7.7478	1.04462	c	9.2536	1.16587	b	10.1046	0.63314	a	-2.35684	66	121	58	245
ONH2_2014	9.29351	S9_138707938	4.14e-05	***	1	348	9.73825	0.818582	a	8.88631	1.44378	b	8.76337	1.30655	b	0.97488	56	126	63	245
ONH2_2014	9.29351	S9_139706286	3.68e-06	***	1	349	9.73155	0.835702	a	8.99353	1.42096	b	8.54317	1.30628	c	1.18838	57	125	63	245
ONH2_2014	9.29351	S9_139745486	1.94e-06	***	1	350	9.76862	0.782837	a	8.96734	1.42989	b	8.56795	1.30553	c	1.20067	57	124	64	245
ONH2_2014	9.29351	S3_222732398	0.13681	NS	0	350	9.39174	0.263613	NA	9.5338	0.791477	NA	8.98824	1.38687	NA	0.403506	2	26	217	245
TXH1_2014	9.38799	S3_215373678	2.76e-05	***	1	351	8.67213	1.25134	b	9.54116	1.38312	a	8.90566	2.23355	ab	-0.233525	82	155	8	245
TXH1_2014	9.38799	S4_231043398	3.35e-05	***	1	352	9.65805	1.57187	a	9.50745	1.32999	a	8.70846	1.34833	b	0.949589	36	117	92	245
TXH1_2014	9.38799	S5_199708288	5.01e-07	***	1	353	11.3298	NA	a	9.61146	1.35263	a	8.67728	1.34798	ab	2.65254	1	142	102	245
TXH1_2014	9.38799	S7_133892236	3.37e-09	***	1	354	8.51149	1.16757	c	9.36545	1.38447	b	10.0186	1.40154	a	-1.50714	78	116	51	245
TXH1_2014	9.38799	S2_20959401	0.135688	NS	0	354	11.1475	0.257855	NA	9.31173	1.76671	NA	9.18305	1.30134	NA	1.96444	2	58	185	245
TXH1_2014	9.38799	S3_214902774	0.748135	NS	0	354	10.2085	NA	NA	9.19408	1.51792	NA	9.25549	1.34601	NA	0.953019	1	119	125	245
TXH1_2014	9.38799	S9_135864201	0.000107882	***	1	355	8.63357	1.67251	c	9.13947	1.26757	b	9.74671	1.38041	a	-1.11314	44	128	73	245
TXH1_2014	9.38799	S3_215380499	0.181059	NS	0	355	9.02437	1.36743	NA	9.36608	1.4039	NA	8.98097	2.40152	NA	0.0433983	90	148	7	245
TXH1_2014	9.38799	S4_33885271	0.660854	NS	0	355	9.36008	1.41567	NA	9.16105	1.41437	NA	9.3179	1.47052	NA	0.0421785	26	145	74	245
TXH1_2014	9.38799	S4_37012538	0.359655	NS	0	355	9.48289	1.01179	NA	9.12566	1.49599	NA	9.31309	1.45737	NA	0.169801	34	140	71	245
TXH1_2014	9.38799	S4_156482117	0.827384	NS	0	355	9.09716	1.20069	NA	9.25863	1.37708	NA	9.24006	1.66978	NA	-0.142901	37	146	62	245
TXH1_2014	9.38799	S4_156994628	0.475853	NS	0	355	8.9727	0.968284	NA	9.26249	1.47535	NA	9.30335	1.53971	NA	-0.330648	38	135	72	245
TXH1_2014	9.38799	S9_133935645	0.200962	NS	0	355	9.03194	1.33013	NA	9.18613	1.60466	NA	9.48486	1.08208	NA	-0.45292	55	126	64	245
TXH1_2014	9.38799	S9_138707938	0.0607007	NS	0	355	10.483	5.97388	NA	9.02026	1.39833	NA	9.38934	1.34052	NA	1.09363	2	112	131	245
TXH1_2014	9.38799	S9_139706286	0.158275	NS	0	355	8.97642	1.42672	NA	9.29905	1.40089	NA	9.42484	1.46248	NA	-0.448421	75	113	57	245
TXH1_2014	9.38799	S9_139745486	0.149221	NS	0	355	8.9611	1.44473	NA	9.30556	1.35793	NA	9.40854	1.51404	NA	-0.447446	72	113	60	245
TXH1_2014	9.38799	S2_236187932	0.0241877	*	1	356	9.55406	1.4624	a	9.09974	1.39754	b	NA	NA	NA	#VALUE!	70	175	NA	245
TXH1_2014	9.38799	S3_216647852	0.0170159	*	1	357	8.89624	1.48447	b	9.37101	1.38394	a	NA	NA	NA	#VALUE!	73	172	NA	245
TXH1_2014	9.38799	S3_216794651	0.133913	NS	0	357	8.97516	1.63588	NA	9.30319	1.35816	NA	NA	NA	NA	#VALUE!	55	190	NA	245
TXH1_2014	9.38799	S3_219184259	0.469557	NS	0	357	9.15121	1.47017	NA	9.28542	1.40009	NA	NA	NA	NA	#VALUE!	102	143	NA	245
TXH1_2014	9.38799	S3_222732398	0.622678	NS	0	357	9.33804	1.65675	NA	9.21086	1.38877	NA	NA	NA	NA	#VALUE!	36	209	NA	245
WIH2_2015	9.43231	S2_20959401	0.0380711	*	1	358	8.30048	0.625887	b	8.66511	0.504845	a	8.70302	0.37842	a	-0.402536	7	115	288	410
WIH2_2015	9.43231	S2_236187932	0.0423511	*	1	359	8.69391	0.356332	ab	8.74367	0.413918	a	8.63505	0.435359	b	0.0588542	23	178	209	410
WIH2_2015	9.43231	S3_216647852	0.000222538	***	1	360	7.52067	0.999223	b	8.64697	0.437714	a	8.7054	0.406604	a	-1.18473	2	99	309	410
WIH2_2015	9.43231	S3_216794651	0.000252053	***	1	361	7.52067	0.999223	b	8.64949	0.440782	a	8.70371	0.406305	a	-1.18305	2	94	314	410
WIH2_2015	9.43231	S4_37012538	0.01967	*	1	362	8.96044	0.597273	a	8.7264	0.396803	ab	8.64545	0.429716	b	0.31499	10	164	236	410
WIH2_2015	9.43231	S3_214902774	0.782743	NS	0	362	8.73875	0.482442	NA	8.66757	0.454489	NA	8.69457	0.405604	NA	0.0441849	7	149	254	410
WIH2_2015	9.43231	S3_215373678	0.547539	NS	0	362	8.65017	0.382479	NA	8.6812	0.437956	NA	8.72301	0.417396	NA	-0.0728449	67	251	92	410
WIH2_2015	9.43231	S3_215380499	0.421956	NS	0	362	8.62688	0.388024	NA	8.69465	0.437493	NA	8.70813	0.414384	NA	-0.0812541	72	254	84	410
WIH2_2015	9.43231	S4_33885271	0.355656	NS	0	362	8.74328	0.407922	NA	8.67538	0.429787	NA	8.66081	0.426215	NA	0.0824668	85	214	111	410
WIH2_2015	9.43231	S4_156482117	0.263357	NS	0	362	8.65662	0.387965	NA	8.71767	0.451113	NA	8.64279	0.395204	NA	0.0138314	97	216	97	410
WIH2_2015	9.43231	S4_156994628	0.747162	NS	0	362	8.68374	0.380642	NA	8.69856	0.431421	NA	8.6607	0.442734	NA	0.0230427	80	220	110	410
WIH2_2015	9.43231	S4_231043398	0.456714	NS	0	362	8.74199	0.441025	NA	8.66648	0.420319	NA	8.68898	0.423642	NA	0.0530088	64	214	132	410
WIH2_2015	9.43231	S5_199708288	0.311565	NS	0	362	8.67262	0.435985	NA	8.70808	0.417915	NA	8.6321	0.434864	NA	0.0405133	51	261	98	410
WIH2_2015	9.43231	S7_133892236	0.512191	NS	0	362	8.65322	0.416805	NA	8.6725	0.442247	NA	8.71464	0.408291	NA	-0.0614153	73	177	160	410
WIH2_2015	9.43231	S9_133935645	0.126239	NS	0	362	8.78249	0.494111	NA	8.64758	0.405252	NA	8.70427	0.424526	NA	0.0782142	43	195	172	410
WIH2_2015	9.43231	S9_135864201	0.199894	NS	0	362	8.64671	0.480372	NA	8.64977	0.405017	NA	8.72463	0.431442	NA	-0.0779219	31	182	197	410
WIH2_2015	9.43231	S9_138707938	0.407084	NS	0	362	8.6933	0.366105	NA	8.65533	0.451155	NA	8.71494	0.410117	NA	-0.0216357	48	185	177	410
WIH2_2015	9.43231	S9_139706286	0.118055	NS	0	362	8.69882	0.468282	NA	8.64503	0.433101	NA	8.73985	0.386881	NA	-0.0410334	60	209	141	410
WIH2_2015	9.43231	S9_139745486	0.32142	NS	0	362	8.73724	0.430773	NA	8.65044	0.434759	NA	8.70845	0.413711	NA	0.0287903	32	178	200	410
WIH2_2015	9.43231	S3_219184259	0.889351	NS	0	362	8.66282	0.300377	NA	8.67698	0.422381	NA	8.69468	0.4384	NA	-0.0318559	23	171	216	410
WIH2_2015	9.43231	S3_222732398	0.867471	NS	0	362	8.64263	0.312175	NA	8.68012	0.455749	NA	8.69266	0.411382	NA	-0.0500358	19	158	233	410
IAH2_2017	9.458	S5_199708288	0.290595	NS	0	362	10.0349	0.947296	NA	10.2006	1.03786	NA	9.93996	0.853902	NA	0.0949933	97	193	18	308
IAH2_2017	9.458	S2_236187932	0.00283065	**	1	363	9.72612	1.01893	b	10.0875	0.989256	b	10.3934	0.96387	a	-0.667244	33	190	85	308
IAH2_2017	9.458	S3_214902774	0.00426374	**	1	364	9.95275	0.701819	ab	9.89169	0.845138	b	10.2836	1.07711	a	-0.33082	18	103	187	308
IAH2_2017	9.458	S3_215373678	0.0492395	*	1	365	9.86898	0.984863	b	10.2622	0.977117	a	10.0722	1.02045	ab	-0.203226	45	147	116	308
IAH2_2017	9.458	S3_215380499	0.0289551	*	1	366	10.2388	1.1739	a	10.2318	0.966381	a	9.90465	0.920531	b	0.334109	55	159	94	308
IAH2_2017	9.458	S2_20959401	0.448398	NS	0	366	9.86429	1.02151	NA	10.2352	1.00093	NA	10.1109	1.00157	NA	-0.246627	10	75	223	308
IAH2_2017	9.458	S3_219184259	0.0624787	NS	0	366	9.78463	0.730562	NA	10.0005	0.891123	NA	10.2378	1.0675	NA	-0.453196	13	111	184	308
IAH2_2017	9.458	S3_222732398	0.0920698	NS	0	366	9.69986	0.83054	NA	10.0556	0.855919	NA	10.2113	1.07577	NA	-0.511449	16	102	190	308
IAH2_2017	9.458	S4_33885271	0.222621	NS	0	366	10.119	0.793397	NA	10.0775	1.05455	NA	10.3343	0.95433	NA	-0.215234	48	201	59	308
IAH2_2017	9.458	S9_138707938	0.13074	NS	0	366	9.58626	0.747737	NA	10.1652	1.05696	NA	10.1488	0.949969	NA	-0.562509	13	153	142	308
IAH2_2017	9.458	S3_216647852	0.00190411	**	1	367	10.0076	0.932083	ab	9.85365	0.876328	b	10.2815	1.03666	a	-0.273845	9	101	198	308
IAH2_2017	9.458	S3_216794651	0.000748398	***	1	368	9.95744	0.980209	ab	9.84779	0.861917	b	10.2993	1.04049	a	-0.341884	11	105	192	308
IAH2_2017	9.458	S4_156482117	0.00793615	**	1	369	9.94517	0.921905	b	10.0907	1.002	b	10.5098	1.00837	a	-0.564642	57	200	51	308
IAH2_2017	9.458	S4_156994628	0.000247459	***	1	370	9.86936	0.994337	b	10.0607	0.957073	b	10.5573	1.02367	a	-0.687936	52	191	65	308
IAH2_2017	9.458	S4_231043398	0.0226143	*	1	371	9.90533	1.06625	b	10.2637	1.00413	a	9.96059	0.944185	b	-0.0552607	31	181	96	308
IAH2_2017	9.458	S4_37012538	0.0139002	*	1	372	10.0052	0.897075	ab	9.97482	0.902045	b	10.3138	1.08677	a	-0.308608	32	135	141	308
IAH2_2017	9.458	S7_133892236	4.23e-09	***	1	373	9.6338	0.885154	c	10.1496	0.926247	b	10.6306	1.03681	a	-0.996798	76	161	71	308
IAH2_2017	9.458	S9_133935645	1.13e-05	***	1	374	9.50389	0.990279	b	10.1684	1.0076	a	10.4022	0.837937	a	-0.898266	42	193	73	308
IAH2_2017	9.458	S9_135864201	0.0332045	*	1	375	9.86228	1.03733	b	10.0399	1.00383	b	10.2904	0.972802	a	-0.428076	30	142	136	308
IAH2_2017	9.458	S9_139706286	5.76e-07	***	1	376	9.64684	0.938433	c	10.1651	1.01196	b	10.5666	0.807347	a	-0.91977	67	179	62	308
IAH2_2017	9.458	S9_139745486	0.00677055	**	1	377	9.75354	1.00712	b	10.1298	0.995507	a	10.2831	0.973501	a	-0.529612	49	132	127	308
ONH2_2016	9.51095	S3_214902774	0.00162197	**	1	378	8.65231	0.808412	ab	8.46562	0.944912	b	8.92739	0.92495	a	-0.275081	17	94	120	231
ONH2_2016	9.51095	S3_215373678	7.98e-06	***	1	379	8.19721	0.811096	c	8.74353	0.984224	b	9.10841	0.74913	a	-0.911203	45	134	52	231
ONH2_2016	9.51095	S3_215380499	0.005945	**	1	380	8.40499	0.881286	b	8.70788	0.993009	b	9.01456	0.799092	a	-0.609577	45	133	53	231
ONH2_2016	9.51095	S3_219184259	0.0117205	*	1	381	8.95035	0.705351	a	8.48022	0.866322	ab	8.85509	0.984865	a	0.0952535	9	86	136	231
ONH2_2016	9.51095	S4_156482117	0.0423242	*	1	382	8.74974	0.945329	ab	8.62893	0.921326	b	9.06749	1.00436	a	-0.317752	42	153	36	231
ONH2_2016	9.51095	S4_156994628	0.00278903	**	1	383	8.82085	0.715914	ab	8.58574	0.975739	b	9.13528	0.887038	a	-0.314429	33	156	42	231
ONH2_2016	9.51095	S4_231043398	4.66e-08	***	1	384	8.04177	0.860841	b	8.84101	0.873315	a	8.95866	0.90796	a	-0.916893	48	96	87	231
ONH2_2016	9.51095	S4_37012538	0.00218158	**	1	385	9.03426	0.769565	a	8.91586	0.931415	a	8.50988	0.947417	b	0.524387	21	92	118	231
ONH2_2016	9.51095	S5_199708288	3.47e-05	***	1	386	9.09671	0.950667	a	8.62417	0.873241	b	8.16183	1.01216	c	0.934885	68	141	22	231
ONH2_2016	9.51095	S2_20959401	0.876064	NS	0	386	8.59725	0.963826	NA	8.696	0.941916	NA	8.73584	0.953979	NA	-0.138597	11	58	162	231
ONH2_2016	9.51095	S2_236187932	0.0556553	NS	0	386	9.0402	0.69748	NA	8.6086	0.956889	NA	8.88124	0.94696	NA	0.158964	15	146	70	231
ONH2_2016	9.51095	S3_216647852	0.0856147	NS	0	386	8.90131	0.823841	NA	8.53231	0.877758	NA	8.81621	0.980464	NA	0.0850928	7	81	143	231
ONH2_2016	9.51095	S3_216794651	0.122589	NS	0	386	8.93999	0.7425	NA	8.54593	0.876999	NA	8.80109	0.987423	NA	0.138896	9	79	143	231
ONH2_2016	9.51095	S3_222732398	0.19943	NS	0	386	9.05296	0.874148	NA	8.59931	0.885268	NA	8.76205	0.986769	NA	0.290915	13	84	134	231
ONH2_2016	9.51095	S4_33885271	0.232491	NS	0	386	8.94176	0.756577	NA	8.64962	0.945891	NA	8.82139	1.04313	NA	0.12037	28	157	46	231
ONH2_2016	9.51095	S7_133892236	0.40915	NS	0	386	8.8461	0.914019	NA	8.65612	0.91548	NA	8.68557	1.06109	NA	0.160535	69	112	50	231
ONH2_2016	9.51095	S9_133935645	0.0614931	NS	0	386	9.04817	0.836071	NA	8.73605	0.942413	NA	8.52555	0.978306	NA	0.522623	26	148	57	231
ONH2_2016	9.51095	S9_139706286	0.462809	NS	0	386	8.88615	0.891915	NA	8.68528	0.931589	NA	8.6755	1.06337	NA	0.210651	41	150	40	231
ONH2_2016	9.51095	S9_135864201	5.06e-06	***	1	387	8.63271	0.736482	b	8.45294	0.949755	b	9.09363	0.879109	a	-0.460917	25	117	89	231
ONH2_2016	9.51095	S9_138707938	0.0278278	*	1	388	8.65152	1.10682	ab	8.58527	0.931818	b	8.93611	0.90954	a	-0.284583	17	129	85	231
ONH2_2016	9.51095	S9_139745486	7.74e-08	***	1	389	9.2304	0.765476	a	9.00004	0.865429	a	8.36948	0.926393	b	0.860918	25	94	112	231
ILH1_2015	9.51256	S2_236187932	0.481611	NS	0	389	9.62919	1.00004	NA	9.81857	0.917668	NA	9.75466	0.795898	NA	-0.125462	31	194	194	419
ILH1_2015	9.51256	S4_37012538	0.631966	NS	0	389	10.0863	0.675091	NA	9.76476	0.960251	NA	9.77264	0.816009	NA	0.313697	7	155	257	419
ILH1_2015	9.51256	S9_139745486	0.508638	NS	0	389	9.67313	1.05139	NA	9.73506	0.819579	NA	9.82194	0.888162	NA	-0.148806	26	182	211	419
ILH1_2015	9.51256	S3_214902774	0.00115346	**	1	390	8.11311	0.912548	b	9.6965	0.91884	a	9.83383	0.823373	a	-1.72072	3	142	274	419
ILH1_2015	9.51256	S3_215373678	5.67e-06	***	1	391	10.072	0.851371	a	9.79374	0.863403	b	9.41493	0.784736	c	0.657065	82	256	81	419
ILH1_2015	9.51256	S3_215380499	5.91e-05	***	1	392	9.96885	0.904107	a	9.81168	0.842473	a	9.41404	0.806039	b	0.554807	102	238	79	419
ILH1_2015	9.51256	S3_216794651	0.0388532	*	1	393	8.64254	1.34598	a	9.6383	0.856607	a	9.81951	0.864931	a	-1.17697	2	90	327	419
ILH1_2015	9.51256	S2_20959401	0.875701	NS	0	393	9.95964	0.626095	NA	9.75189	1.09173	NA	9.7804	0.785305	NA	0.179239	4	105	310	419
ILH1_2015	9.51256	S3_216647852	0.107439	NS	0	393	8.64254	1.34598	NA	9.70427	0.88759	NA	9.80537	0.857881	NA	-1.16283	2	103	314	419
ILH1_2015	9.51256	S4_33885271	0.986771	NS	0	393	9.7913	0.7855	NA	9.77234	0.869906	NA	9.77141	0.915982	NA	0.01989	64	234	121	419
ILH1_2015	9.51256	S4_156994628	0.18485	NS	0	393	9.61416	0.74762	NA	9.82383	0.884849	NA	9.78483	0.908452	NA	-0.170671	77	231	111	419
ILH1_2015	9.51256	S4_231043398	0.439305	NS	0	393	9.88015	1.00678	NA	9.72501	0.863704	NA	9.80592	0.828813	NA	0.0742333	52	208	159	419
ILH1_2015	9.51256	S5_199708288	0.066812	NS	0	393	9.61923	0.790984	NA	9.85032	0.888781	NA	9.664	0.843503	NA	-0.044777	56	263	100	419
ILH1_2015	9.51256	S9_133935645	0.423952	NS	0	393	9.6156	0.909313	NA	9.78775	0.878396	NA	9.8026	0.846454	NA	-0.186998	45	213	161	419
ILH1_2015	9.51256	S9_135864201	0.661643	NS	0	393	9.68044	1.0054	NA	9.80837	0.859841	NA	9.76909	0.844948	NA	-0.0886579	48	171	200	419
ILH1_2015	9.51256	S9_138707938	0.308533	NS	0	393	9.62823	0.862765	NA	9.77831	0.890248	NA	9.82381	0.8491	NA	-0.195586	63	179	177	419
ILH1_2015	9.51256	S9_139706286	0.407389	NS	0	393	9.66869	0.950946	NA	9.82213	0.849373	NA	9.75353	0.856044	NA	-0.0848362	72	220	127	419
ILH1_2015	9.51256	S3_219184259	4.21e-05	***	1	394	9.3579	0.679575	b	9.63842	0.857173	b	9.95935	0.863354	a	-0.601455	26	192	201	419
ILH1_2015	9.51256	S3_222732398	0.000353904	***	1	395	9.59822	0.828597	ab	9.57813	0.827035	b	9.9201	0.874891	a	-0.321888	20	159	240	419
ILH1_2015	9.51256	S4_156482117	0.0274964	*	1	396	9.5714	0.792319	b	9.86384	0.901331	a	9.75088	0.837413	ab	-0.179482	86	226	107	419
ILH1_2015	9.51256	S7_133892236	0.00184866	**	1	397	10.0429	0.831573	a	9.67538	0.90125	b	9.71304	0.820582	b	0.329815	99	178	142	419
IAH4_2016	9.54117	S2_20959401	0.344875	NS	0	397	8.92773	0.977444	NA	9.1943	0.749486	NA	9.23833	0.801126	NA	-0.310598	14	98	282	394
IAH4_2016	9.54117	S3_214902774	7.92e-05	***	1	398	8.91124	0.642208	b	9.03956	0.798327	b	9.36782	0.774994	a	-0.456588	20	154	220	394
IAH4_2016	9.54117	S3_215373678	8.42e-05	***	1	399	9.30595	0.757841	a	9.35893	0.750493	a	8.99337	0.821363	b	0.31258	53	195	146	394
IAH4_2016	9.54117	S3_215380499	2.28e-07	***	1	400	9.44085	0.748734	a	9.33271	0.724972	a	8.89016	0.844935	b	0.550687	63	212	119	394
IAH4_2016	9.54117	S3_216647852	0.000838341	***	1	401	9.13192	0.742494	ab	9.03481	0.856446	b	9.3429	0.731008	a	-0.210981	10	155	229	394
IAH4_2016	9.54117	S2_236187932	0.821974	NS	0	401	9.24687	0.814942	NA	9.19663	0.781963	NA	9.24912	0.823872	NA	-0.00225001	48	244	102	394
IAH4_2016	9.54117	S5_199708288	0.175455	NS	0	401	9.29198	0.759638	NA	9.20437	0.805501	NA	8.97811	0.837685	NA	0.313871	121	247	26	394
IAH4_2016	9.54117	S7_133892236	0.319309	NS	0	401	9.32219	0.81982	NA	9.17227	0.771008	NA	9.21284	0.826134	NA	0.109356	92	214	88	394
IAH4_2016	9.54117	S9_135864201	0.143244	NS	0	401	8.9973	0.815246	NA	9.18906	0.796347	NA	9.28235	0.786667	NA	-0.285054	32	181	181	394
IAH4_2016	9.54117	S9_138707938	0.925482	NS	0	401	9.14604	0.713422	NA	9.21427	0.863971	NA	9.2249	0.729821	NA	-0.0788574	17	191	186	394
IAH4_2016	9.54117	S3_216794651	4.41e-05	***	1	402	9.1646	0.683123	ab	8.99995	0.838078	b	9.36683	0.737356	a	-0.202229	12	155	227	394
IAH4_2016	9.54117	S3_219184259	1.27e-05	***	1	403	9.06018	0.565539	ab	8.98847	0.795337	b	9.37477	0.770504	a	-0.314588	13	151	230	394
IAH4_2016	9.54117	S3_222732398	0.000557146	***	1	404	8.96842	0.702282	b	9.03115	0.840685	b	9.33935	0.751662	a	-0.370936	16	138	240	394
IAH4_2016	9.54117	S4_156482117	9.09e-06	***	1	405	8.83851	0.936944	b	9.31156	0.716427	a	9.31777	0.777962	a	-0.479263	80	261	53	394
IAH4_2016	9.54117	S4_156994628	2.5e-06	***	1	406	8.80858	0.861235	b	9.27077	0.755759	a	9.43557	0.730668	a	-0.626996	71	254	69	394
IAH4_2016	9.54117	S4_231043398	1.62e-07	***	1	407	9.07301	0.765955	b	9.07327	0.774362	b	9.55519	0.750119	a	-0.482171	53	224	117	394
IAH4_2016	9.54117	S4_33885271	0.0162465	*	1	408	8.98851	0.734569	b	9.28864	0.801861	a	9.13901	0.787903	ab	-0.150495	66	270	58	394
IAH4_2016	9.54117	S4_37012538	0.00661599	**	1	409	8.92038	0.898584	b	9.18751	0.752589	a	9.33364	0.794222	a	-0.413258	45	189	160	394
IAH4_2016	9.54117	S9_133935645	1.96e-06	***	1	410	8.82758	0.874745	c	9.36287	0.754251	a	9.1461	0.726228	b	-0.318521	71	232	91	394
IAH4_2016	9.54117	S9_139706286	0.000155614	***	1	411	8.92264	0.91359	b	9.32474	0.73714	a	9.25653	0.719282	a	-0.333889	94	228	72	394
IAH4_2016	9.54117	S9_139745486	0.000426778	***	1	412	8.88808	0.985882	b	9.28382	0.740185	a	9.29917	0.713302	a	-0.411084	73	171	150	394
WIH1_2015	9.60956	S3_214902774	0.00369262	**	1	413	9.30759	1.45372	ab	9.20048	1.61544	b	9.72122	1.52673	a	-0.413632	6	167	256	429
WIH1_2015	9.60956	S3_216647852	2.01e-05	***	1	414	4.9549	NA	c	9.09325	1.5441	b	9.69683	1.54129	a	-4.74193	1	123	305	429
WIH1_2015	9.60956	S3_216794651	1.6e-05	***	1	415	4.9549	NA	c	9.05681	1.50783	b	9.68874	1.55288	a	-4.73384	1	112	316	429
WIH1_2015	9.60956	S3_219184259	3.53e-05	***	1	416	8.66274	1.43809	c	9.30077	1.53639	b	9.81997	1.56486	a	-1.15723	30	187	212	429
WIH1_2015	9.60956	S3_222732398	0.000142987	***	1	417	8.70662	1.41927	b	9.24409	1.63802	b	9.75696	1.50785	a	-1.05034	27	149	253	429
WIH1_2015	9.60956	S4_33885271	0.00891691	**	1	418	9.81177	1.49589	a	9.60054	1.57638	a	9.18699	1.58679	b	0.624784	84	211	134	429
WIH1_2015	9.60956	S4_37012538	0.00837828	**	1	419	11.064	1.48786	a	9.55709	1.47246	b	9.43221	1.61944	b	1.63176	9	159	261	429
WIH1_2015	9.60956	S2_236187932	0.0841761	NS	0	419	8.98723	1.70186	NA	9.52759	1.58769	NA	9.59692	1.53516	NA	-0.609694	39	178	212	429
WIH1_2015	9.60956	S3_215373678	0.0918809	NS	0	419	9.63508	1.49792	NA	9.59471	1.60232	NA	9.21412	1.55834	NA	0.420968	81	247	101	429
WIH1_2015	9.60956	S3_215380499	0.302621	NS	0	419	9.55936	1.59082	NA	9.58252	1.6253	NA	9.2938	1.43639	NA	0.265558	96	237	96	429
WIH1_2015	9.60956	S4_156482117	0.353093	NS	0	419	9.50934	1.57468	NA	9.60681	1.55818	NA	9.34868	1.61462	NA	0.160658	91	216	122	429
WIH1_2015	9.60956	S4_156994628	0.65206	NS	0	419	9.61024	1.47216	NA	9.53031	1.57254	NA	9.41633	1.66294	NA	0.193908	91	208	130	429
WIH1_2015	9.60956	S4_231043398	0.13887	NS	0	419	9.1589	1.49669	NA	9.52806	1.62982	NA	9.6409	1.51117	NA	-0.481999	60	231	138	429
WIH1_2015	9.60956	S5_199708288	0.193935	NS	0	419	9.36888	1.71638	NA	9.61954	1.55698	NA	9.31566	1.53048	NA	0.0532186	64	267	98	429
WIH1_2015	9.60956	S7_133892236	0.250615	NS	0	419	9.73323	1.55435	NA	9.39676	1.6703	NA	9.51284	1.479	NA	0.220389	93	177	159	429
WIH1_2015	9.60956	S9_133935645	0.96433	NS	0	419	9.46851	1.69995	NA	9.50673	1.5939	NA	9.53441	1.52673	NA	-0.065901	50	217	162	429
WIH1_2015	9.60956	S9_135864201	0.286688	NS	0	419	9.17176	1.78235	NA	9.5774	1.51617	NA	9.52692	1.58954	NA	-0.355163	46	203	180	429
WIH1_2015	9.60956	S9_139706286	0.777658	NS	0	419	9.40272	1.60099	NA	9.52568	1.6197	NA	9.55816	1.49764	NA	-0.155446	79	222	128	429
WIH1_2015	9.60956	S9_139745486	0.113566	NS	0	419	9.97192	1.2074	NA	9.39072	1.67839	NA	9.53548	1.53667	NA	0.43644	38	182	209	429
WIH1_2015	9.60956	S2_20959401	0.469433	NS	0	419	9.46118	1.65324	NA	9.67966	1.46799	NA	9.45996	1.61176	NA	0.00121796	5	103	321	429
WIH1_2015	9.60956	S9_138707938	0.460308	NS	0	419	9.37621	1.59293	NA	9.45686	1.68796	NA	9.61823	1.45995	NA	-0.242015	69	177	183	429
OHH1_2017	9.66378	S2_20959401	0.676957	NS	0	419	9.67347	0.342359	NA	9.83483	0.547793	NA	9.75613	0.59302	NA	-0.0826597	6	43	127	176
OHH1_2017	9.66378	S2_236187932	0.366083	NS	0	419	9.85022	0.503221	NA	9.71954	0.563256	NA	9.84094	0.625184	NA	0.00928105	24	101	51	176
OHH1_2017	9.66378	S3_214902774	0.197624	NS	0	419	10.1027	0.249459	NA	9.68823	0.522743	NA	9.7929	0.602275	NA	0.309794	6	52	118	176
OHH1_2017	9.66378	S3_215373678	0.793198	NS	0	419	9.67153	0.650113	NA	9.78886	0.587351	NA	9.77223	0.554417	NA	-0.1007	13	82	81	176
OHH1_2017	9.66378	S3_215380499	0.328116	NS	0	419	9.62841	0.643242	NA	9.82134	0.565694	NA	9.7485	0.559288	NA	-0.120088	23	96	57	176
OHH1_2017	9.66378	S3_216647852	0.189626	NS	0	419	10.2591	0.152249	NA	9.6975	0.543633	NA	9.79683	0.590239	NA	0.462277	3	57	116	176
OHH1_2017	9.66378	S3_216794651	0.164289	NS	0	419	10.2591	0.152249	NA	9.6925	0.532136	NA	9.80212	0.596217	NA	0.456985	3	60	113	176
OHH1_2017	9.66378	S3_219184259	0.183066	NS	0	419	9.92951	0.499149	NA	9.66676	0.576458	NA	9.8255	0.572277	NA	0.104004	5	62	109	176
OHH1_2017	9.66378	S3_222732398	0.200207	NS	0	419	9.67829	0.495125	NA	9.65274	0.637125	NA	9.82353	0.545587	NA	-0.145243	3	50	123	176
OHH1_2017	9.66378	S4_33885271	0.922841	NS	0	419	9.77253	0.528702	NA	9.76229	0.559215	NA	9.81071	0.697526	NA	-0.0381801	39	108	29	176
OHH1_2017	9.66378	S4_37012538	0.489244	NS	0	419	9.6456	0.514384	NA	9.81393	0.521829	NA	9.75555	0.649455	NA	-0.109948	19	87	70	176
OHH1_2017	9.66378	S4_156482117	0.35898	NS	0	419	9.66777	0.548003	NA	9.77524	0.553757	NA	9.86606	0.656758	NA	-0.198285	34	107	35	176
OHH1_2017	9.66378	S4_156994628	0.155914	NS	0	419	9.65893	0.561916	NA	9.7546	0.550704	NA	9.91404	0.632526	NA	-0.255116	32	105	39	176
OHH1_2017	9.66378	S4_231043398	0.842181	NS	0	419	9.8819	0.508707	NA	9.76806	0.582361	NA	9.76182	0.57339	NA	0.120075	9	129	38	176
OHH1_2017	9.66378	S5_199708288	0.663063	NS	0	419	9.79498	0.586184	NA	9.77621	0.561177	NA	9.60639	0.724976	NA	0.188583	47	120	9	176
OHH1_2017	9.66378	S7_133892236	0.296754	NS	0	419	9.64843	0.450093	NA	9.82464	0.556849	NA	9.71341	0.660454	NA	-0.0649818	23	107	46	176
OHH1_2017	9.66378	S9_133935645	0.616934	NS	0	419	9.69654	0.57258	NA	9.80724	0.615939	NA	9.74226	0.483257	NA	-0.0457163	27	101	48	176
OHH1_2017	9.66378	S9_135864201	0.255662	NS	0	419	9.92607	0.552339	NA	9.68934	0.540284	NA	9.80981	0.597623	NA	0.116262	13	67	96	176
OHH1_2017	9.66378	S9_138707938	0.309485	NS	0	419	9.23785	0.261935	NA	9.73978	0.612713	NA	9.80816	0.545226	NA	-0.570306	2	75	99	176
OHH1_2017	9.66378	S9_139706286	0.766574	NS	0	419	9.71331	0.472617	NA	9.78381	0.645516	NA	9.79925	0.499606	NA	-0.0859403	38	93	45	176
OHH1_2017	9.66378	S9_139745486	0.78554	NS	0	419	9.70744	0.494649	NA	9.7892	0.609758	NA	9.78267	0.568608	NA	-0.0752328	31	84	61	176
WIH1_2016	9.67351	S2_236187932	0.00160852	**	1	420	9.27986	1.3233	b	9.53591	1.55745	b	10.1007	1.18148	a	-0.820849	45	176	90	311
WIH1_2016	9.67351	S3_214902774	2.21e-05	***	1	421	9.24489	1.04823	b	9.25688	1.41461	b	10.0088	1.43434	a	-0.763938	20	123	168	311
WIH1_2016	9.67351	S3_215373678	0.000737174	***	1	422	10.0973	1.39078	a	9.92092	1.32473	a	9.33461	1.51456	b	0.762705	26	140	145	311
WIH1_2016	9.67351	S3_215380499	4.83e-08	***	1	423	10.6232	1.22372	a	9.82083	1.28876	b	9.15257	1.53037	c	1.47062	36	158	117	311
WIH1_2016	9.67351	S3_216647852	6.12e-07	***	1	424	9.27677	1.10936	ab	9.16866	1.47693	b	10.0448	1.33571	a	-0.767989	10	127	174	311
WIH1_2016	9.67351	S3_216794651	5.35e-06	***	1	425	9.34348	1.05093	ab	9.21109	1.41123	b	10.0224	1.4099	a	-0.678951	12	128	171	311
WIH1_2016	9.67351	S3_219184259	0.000446743	***	1	426	9.6301	1.06095	ab	9.25986	1.41693	b	9.92846	1.44195	a	-0.298352	13	118	180	311
WIH1_2016	9.67351	S3_222732398	0.000659714	***	1	427	9.50435	0.9929	ab	9.25512	1.46889	b	9.91451	1.4225	a	-0.410158	16	109	186	311
WIH1_2016	9.67351	S4_156482117	1.58e-05	***	1	428	9.15572	1.46447	c	9.69281	1.43147	b	10.3624	1.18658	a	-1.2067	80	181	50	311
WIH1_2016	9.67351	S4_156994628	3.23e-06	***	1	429	9.0884	1.4837	c	9.64748	1.37466	b	10.3087	1.35914	a	-1.22035	71	173	67	311
WIH1_2016	9.67351	S4_37012538	1.74e-08	***	1	430	9.21865	1.32057	b	9.3703	1.3655	b	10.3651	1.40967	a	-1.14641	44	169	98	311
WIH1_2016	9.67351	S7_133892236	3.31e-06	***	1	431	8.85247	1.66655	c	9.6886	1.34502	b	10.1191	1.31976	a	-1.26662	52	177	82	311
WIH1_2016	9.67351	S9_133935645	3.54e-06	***	1	432	8.91058	1.42336	b	9.91955	1.38411	a	9.78468	1.40231	a	-0.874106	69	165	77	311
WIH1_2016	9.67351	S9_139706286	4.66e-08	***	1	433	8.9661	1.4784	b	9.8675	1.32853	a	10.1861	1.34639	a	-1.21995	92	159	60	311
WIH1_2016	9.67351	S4_33885271	0.576101	NS	0	433	9.82887	1.17306	NA	9.62043	1.5033	NA	9.60658	1.5753	NA	0.222283	66	192	53	311
WIH1_2016	9.67351	S4_231043398	0.714025	NS	0	433	9.46225	1.71388	NA	9.66132	1.4232	NA	9.73346	1.44359	NA	-0.271208	26	209	76	311
WIH1_2016	9.67351	S9_135864201	0.967047	NS	0	433	9.59986	1.40617	NA	9.66346	1.57205	NA	9.674	1.36115	NA	-0.0741332	31	127	153	311
WIH1_2016	9.67351	S9_138707938	0.0524543	NS	0	433	8.75721	1.71598	NA	9.74164	1.55717	NA	9.67182	1.30098	NA	-0.914613	14	141	156	311
WIH1_2016	9.67351	S9_139745486	5.82e-07	***	1	434	8.94256	1.61106	c	9.71243	1.22049	b	10.1418	1.46151	a	-1.19922	71	149	91	311
WIH1_2016	9.67351	S2_20959401	0.999189	NS	0	434	9.64856	1.06165	NA	9.66483	1.56088	NA	9.66215	1.42839	NA	-0.0135957	15	94	202	311
WIH1_2016	9.67351	S5_199708288	0.843541	NS	0	434	9.5984	1.34339	NA	9.70091	1.49932	NA	9.65465	1.63521	NA	-0.0562537	109	184	18	311
NYH2_2014	9.73209	S2_236187932	0.0131612	*	1	435	8.35891	1.32213	b	9.28552	0.977481	a	8.92348	1.0078	b	-0.564566	10	51	158	219
NYH2_2014	9.73209	S3_215380499	0.0182279	*	1	436	9.92809	0.991465	a	8.95972	1.05539	b	8.92905	0.992763	b	0.999046	9	85	125	219
NYH2_2014	9.73209	S4_156482117	0.00167649	**	1	437	8.80347	0.637643	ab	9.27464	1.0591	a	8.77326	0.971305	b	0.0302173	3	91	125	219
NYH2_2014	9.73209	S4_231043398	6.3e-05	***	1	438	9.14362	1.0234	b	8.83636	1.00533	c	10.2133	0.310002	a	-1.06966	59	150	10	219
NYH2_2014	9.73209	S4_33885271	1.93e-05	***	1	439	10.1408	0.916462	a	9.2717	1.04381	b	8.76422	0.955752	c	1.37655	7	75	137	219
NYH2_2014	9.73209	S4_37012538	0.0055414	**	1	440	10.4907	0.961783	a	9.16342	1.07856	b	8.87006	0.981449	c	1.62061	3	67	149	219
NYH2_2014	9.73209	S2_20959401	0.10341	NS	0	440	9.78077	0.656372	NA	8.99878	1.16245	NA	8.9325	0.959138	NA	0.848272	7	74	138	219
NYH2_2014	9.73209	S3_214902774	0.321804	NS	0	440	8.92164	1.04858	NA	8.88671	1.06488	NA	9.10084	0.987974	NA	-0.179199	9	114	96	219
NYH2_2014	9.73209	S3_215373678	0.274095	NS	0	440	9.64315	1.10922	NA	8.98693	1.08064	NA	8.94978	0.997205	NA	0.693369	6	78	135	219
NYH2_2014	9.73209	S3_216647852	0.304188	NS	0	440	8.34591	0.807385	NA	8.87583	0.994144	NA	9.04369	1.04985	NA	-0.697777	3	68	148	219
NYH2_2014	9.73209	S3_216794651	0.447339	NS	0	440	8.34591	0.807385	NA	8.91813	1.01912	NA	9.02214	1.04112	NA	-0.676233	3	65	151	219
NYH2_2014	9.73209	S3_219184259	0.966325	NS	0	440	9.24787	NA	NA	8.9763	0.973563	NA	8.98344	1.07165	NA	0.264427	1	81	137	219
NYH2_2014	9.73209	S9_133935645	0.501669	NS	0	440	8.46927	1.10111	NA	9.05753	0.98515	NA	8.92509	1.07277	NA	-0.455824	2	101	116	219
NYH2_2014	9.73209	S9_135864201	0.252964	NS	0	440	8.8692	0.879437	NA	9.02485	1.04319	NA	9.22674	1.42235	NA	-0.357534	94	99	26	219
NYH2_2014	9.73209	S9_138707938	0.84632	NS	0	440	8.89631	1.00708	NA	8.94733	0.986783	NA	9.02404	1.087	NA	-0.127725	6	110	103	219
NYH2_2014	9.73209	S5_199708288	1.77e-06	***	1	441	9.3595	0.83247	a	9.29831	1.04564	a	8.60072	0.899961	b	0.758787	8	111	100	219
NYH2_2014	9.73209	S7_133892236	0.00282541	**	1	442	9.65163	1.04968	a	8.78586	0.968477	b	9.21498	1.06132	a	0.436653	6	125	88	219
NYH2_2014	9.73209	S9_139706286	0.0443109	*	1	443	9.17048	1.13961	a	9.13434	0.941119	a	8.78744	1.10071	ab	0.383037	8	114	97	219
NYH2_2014	9.73209	S9_139745486	0.0136457	*	1	444	9.59566	0.966312	a	9.13828	0.932534	a	8.78283	1.09921	ab	0.812834	6	109	104	219
NYH2_2014	9.73209	S3_222732398	0.100263	NS	0	444	8.02943	0.632874	NA	9.06582	1.16072	NA	8.9855	0.98945	NA	-0.956071	5	50	164	219
NYH2_2014	9.73209	S4_156994628	0.000250142	***	1	445	9.29879	0.94983	a	8.78107	1.0346	b	NA	NA	NA	#VALUE!	85	134	NA	219
MNH1_2016	9.73649	S3_215373678	0.0341075	*	1	446	9.28509	0.983932	b	9.72593	1.2468	a	9.88365	1.08853	a	-0.598554	44	124	52	220
MNH1_2016	9.73649	S2_20959401	0.204934	NS	0	446	9.34629	1.28356	NA	9.49469	1.52011	NA	9.76827	0.999878	NA	-0.421973	11	58	151	220
MNH1_2016	9.73649	S2_236187932	0.495552	NS	0	446	10.0037	1.02108	NA	9.62882	1.23576	NA	9.6977	1.07597	NA	0.306029	15	139	66	220
MNH1_2016	9.73649	S3_214902774	0.0772865	NS	0	446	9.36171	1.354	NA	9.51187	1.37833	NA	9.83773	0.954368	NA	-0.47602	17	85	118	220
MNH1_2016	9.73649	S3_215380499	0.707292	NS	0	446	9.55143	0.873192	NA	9.68854	1.25919	NA	9.74634	1.20375	NA	-0.194907	44	123	53	220
MNH1_2016	9.73649	S3_216647852	0.213266	NS	0	446	9.91397	1.09403	NA	9.47868	1.37003	NA	9.76345	1.06171	NA	0.150518	7	72	141	220
MNH1_2016	9.73649	S3_216794651	0.492269	NS	0	446	10.074	0.999261	NA	9.59132	1.11304	NA	9.69186	1.21697	NA	0.382132	9	71	140	220
MNH1_2016	9.73649	S3_219184259	0.407227	NS	0	446	10.0068	0.780047	NA	9.5522	1.05874	NA	9.72464	1.2579	NA	0.282164	9	78	133	220
MNH1_2016	9.73649	S3_222732398	0.0700911	NS	0	446	9.77529	1.38411	NA	9.42163	1.32845	NA	9.80916	1.03979	NA	-0.0338615	13	75	132	220
MNH1_2016	9.73649	S4_33885271	0.50692	NS	0	446	9.8524	0.839381	NA	9.68717	1.10612	NA	9.52861	1.52182	NA	0.323784	28	146	46	220
MNH1_2016	9.73649	S4_37012538	0.381196	NS	0	446	9.86457	0.870199	NA	9.75884	1.35753	NA	9.5658	1.05067	NA	0.298776	21	92	107	220
MNH1_2016	9.73649	S4_156482117	0.171717	NS	0	446	9.65969	1.29324	NA	9.59546	1.13036	NA	10.0069	1.18243	NA	-0.34718	42	142	36	220
MNH1_2016	9.73649	S4_156994628	0.188695	NS	0	446	9.68949	1.16701	NA	9.58803	1.03299	NA	9.96411	1.56707	NA	-0.274621	33	145	42	220
MNH1_2016	9.73649	S7_133892236	0.528368	NS	0	446	9.5548	1.18501	NA	9.76082	1.12866	NA	9.66616	1.2678	NA	-0.111365	70	103	47	220
MNH1_2016	9.73649	S9_133935645	0.353659	NS	0	446	9.8546	0.980176	NA	9.71219	1.16755	NA	9.48813	1.27693	NA	0.366472	26	141	53	220
MNH1_2016	9.73649	S9_139706286	0.234583	NS	0	446	9.70208	1.50981	NA	9.59404	1.09737	NA	9.96601	1.01896	NA	-0.263928	41	143	36	220
MNH1_2016	9.73649	S9_139745486	0.647165	NS	0	446	9.65357	1.72887	NA	9.75904	1.08221	NA	9.60218	1.09851	NA	0.051389	25	94	101	220
MNH1_2016	9.73649	S4_231043398	1.16e-05	***	1	447	8.88124	1.03019	b	9.87918	1.03923	a	9.8111	1.23535	a	-0.92986	39	93	88	220
MNH1_2016	9.73649	S5_199708288	0.00837266	**	1	448	10.0387	1.23281	a	9.50703	1.11755	b	9.54741	1.12516	ab	0.491326	68	132	20	220
MNH1_2016	9.73649	S9_135864201	0.0202264	*	1	449	9.58472	1.25277	ab	9.4831	1.20186	b	9.95001	1.07316	a	-0.365298	25	110	85	220
MNH1_2016	9.73649	S9_138707938	0.00264953	**	1	450	9.09289	1.80341	b	9.54054	1.12238	b	9.98874	1.01508	a	-0.895853	17	120	83	220
OHH1_2015	9.74777	S3_214902774	0.00211932	**	1	451	8.11104	0.994067	c	9.38902	1.35636	b	9.71113	1.26324	a	-1.60008	5	150	272	427
OHH1_2015	9.74777	S3_215373678	0.00686538	**	1	452	9.93361	1.36816	a	9.55249	1.20977	b	9.32771	1.44692	b	0.605904	86	246	95	427
OHH1_2015	9.74777	S3_216647852	0.000560004	***	1	453	7.53015	1.40599	b	9.27054	1.25191	b	9.71413	1.30484	a	-2.18399	2	120	305	427
OHH1_2015	9.74777	S3_216794651	4.74e-05	***	1	454	7.53015	1.40599	b	9.17745	1.21195	b	9.73256	1.30631	a	-2.20241	2	110	315	427
OHH1_2015	9.74777	S3_219184259	0.0430814	*	1	455	9.27955	1.40436	b	9.44771	1.2583	b	9.72926	1.32553	a	-0.449705	31	178	218	427
OHH1_2015	9.74777	S4_156482117	7.95e-07	***	1	456	8.95926	1.25225	b	9.68287	1.23751	a	9.85991	1.33993	a	-0.900654	91	214	122	427
OHH1_2015	9.74777	S4_156994628	0.00198875	**	1	457	9.20133	1.20177	b	9.56597	1.30548	a	9.84304	1.33253	a	-0.641704	84	212	131	427
OHH1_2015	9.74777	S4_231043398	4.18e-08	***	1	458	9.13326	1.49416	b	9.34505	1.25265	b	10.0355	1.18468	a	-0.902283	56	209	162	427
OHH1_2015	9.74777	S4_33885271	0.000483355	***	1	459	9.16224	1.19044	c	9.54342	1.23878	b	9.87248	1.41504	a	-0.710241	79	210	138	427
OHH1_2015	9.74777	S4_37012538	0.00476276	**	1	460	8.94022	1.11841	b	9.34692	1.45279	b	9.73361	1.2046	a	-0.793391	9	152	266	427
OHH1_2015	9.74777	S2_20959401	0.160315	NS	0	460	8.97749	1.50687	NA	9.77575	1.21363	NA	9.5306	1.33147	NA	-0.553113	5	96	326	427
OHH1_2015	9.74777	S2_236187932	0.797547	NS	0	460	9.44935	1.52072	NA	9.61592	1.28731	NA	9.55843	1.31112	NA	-0.109086	25	202	200	427
OHH1_2015	9.74777	S3_215380499	0.16955	NS	0	460	9.72368	1.36421	NA	9.59463	1.22879	NA	9.3735	1.43189	NA	0.350182	105	231	91	427
OHH1_2015	9.74777	S5_199708288	0.363598	NS	0	460	9.80089	1.41293	NA	9.55417	1.31395	NA	9.51277	1.22978	NA	0.288122	59	275	93	427
OHH1_2015	9.74777	S9_135864201	0.299703	NS	0	460	9.32118	1.26891	NA	9.63712	1.27205	NA	9.59057	1.36139	NA	-0.269387	52	197	178	427
OHH1_2015	9.74777	S9_139706286	0.754629	NS	0	460	9.66601	1.04112	NA	9.57758	1.4547	NA	9.52512	1.19422	NA	0.140889	81	223	123	427
OHH1_2015	9.74777	S7_133892236	7.44e-05	***	1	461	10.0812	1.2923	a	9.43859	1.31464	b	9.41822	1.23806	b	0.662934	98	186	143	427
OHH1_2015	9.74777	S9_133935645	0.0196422	*	1	462	9.43508	1.2087	ab	9.75402	1.41528	a	9.38923	1.16103	b	0.0458429	51	216	160	427
OHH1_2015	9.74777	S9_138707938	0.0323773	*	1	463	9.95037	1.28165	a	9.56269	1.33614	b	9.45806	1.2753	b	0.49231	66	184	177	427
OHH1_2015	9.74777	S3_222732398	0.117173	NS	0	463	9.63995	1.39262	NA	9.40119	1.29667	NA	9.67874	1.30543	NA	-0.0387912	22	150	255	427
OHH1_2015	9.74777	S9_139745486	0.389457	NS	0	463	9.67483	0.953985	NA	9.48471	1.35012	NA	9.65698	1.31914	NA	0.0178592	32	196	199	427
DEH1_2016	9.74858	S5_199708288	0.170502	NS	0	463	9.56976	1.56067	NA	9.89309	1.40022	NA	9.29007	1.64464	NA	0.27969	62	154	12	228
DEH1_2016	9.74858	S2_20959401	0.00873876	**	1	464	10.2297	1.02105	a	10.2121	1.43245	a	9.57403	1.45957	ab	0.655651	9	62	157	228
DEH1_2016	9.74858	S4_33885271	0.266692	NS	0	464	9.83035	1.15155	NA	9.67519	1.559	NA	10.1374	1.44445	NA	-0.30706	52	145	31	228
DEH1_2016	9.74858	S4_231043398	0.149155	NS	0	464	10.3699	1.74344	NA	9.66622	1.52401	NA	9.94948	1.1463	NA	0.42038	13	161	54	228
DEH1_2016	9.74858	S9_135864201	0.629317	NS	0	464	9.99632	1.37334	NA	9.66746	1.54077	NA	9.82006	1.42358	NA	0.176267	15	87	126	228
DEH1_2016	9.74858	S9_138707938	0.650208	NS	0	464	9.18545	1.67058	NA	9.8351	1.53394	NA	9.74484	1.40794	NA	-0.559389	4	97	127	228
DEH1_2016	9.74858	S2_236187932	5e-06	***	1	465	8.98032	1.77468	c	9.65689	1.31659	b	10.433	1.32021	a	-1.45271	33	132	63	228
DEH1_2016	9.74858	S3_214902774	0.000237459	***	1	466	9.09309	1.27	b	9.30424	1.62537	b	10.0845	1.2839	a	-0.991383	7	82	139	228
DEH1_2016	9.74858	S3_215373678	0.00152948	**	1	467	10.114	1.51243	a	10.0848	1.16661	a	9.39633	1.63133	b	0.717627	21	103	104	228
DEH1_2016	9.74858	S3_215380499	7.14e-07	***	1	468	10.4521	1.32038	a	10.0196	1.27108	a	9.08676	1.56192	b	1.36537	32	121	75	228
DEH1_2016	9.74858	S3_216647852	0.000239928	***	1	469	9.88055	0.439566	ab	9.3004	1.50849	b	10.0999	1.36346	a	-0.219317	4	92	132	228
DEH1_2016	9.74858	S3_216794651	0.000317606	***	1	470	9.88055	0.439566	ab	9.30811	1.51559	b	10.0945	1.36114	a	-0.213937	4	92	132	228
DEH1_2016	9.74858	S3_219184259	0.000131004	***	1	471	9.99805	0.694848	ab	9.23526	1.54113	b	10.0784	1.34816	a	-0.0803806	5	82	141	228
DEH1_2016	9.74858	S3_222732398	0.000168541	***	1	472	10.0416	0.949908	a	9.14992	1.5585	ab	10.0272	1.35499	a	0.0144111	3	66	159	228
DEH1_2016	9.74858	S4_156482117	3.37e-06	***	1	473	9.08549	1.42121	c	9.78299	1.44187	b	10.6478	1.1094	a	-1.56228	49	142	37	228
DEH1_2016	9.74858	S4_156994628	1.68e-07	***	1	474	8.97923	1.57409	c	9.76563	1.37641	b	10.6066	1.10775	a	-1.62735	48	133	47	228
DEH1_2016	9.74858	S4_37012538	0.000133426	***	1	475	9.35325	1.14782	b	9.52377	1.45356	b	10.3441	1.42601	a	-0.990851	27	126	75	228
DEH1_2016	9.74858	S7_133892236	6.44e-05	***	1	476	8.99137	1.47179	c	9.80469	1.41849	b	10.2628	1.3365	a	-1.27147	42	127	59	228
DEH1_2016	9.74858	S9_133935645	1.97e-06	***	1	477	8.88861	1.556	b	10.1027	1.37087	a	9.8677	1.24874	a	-0.979096	51	121	56	228
DEH1_2016	9.74858	S9_139706286	5.08e-05	***	1	478	9.08434	1.40683	b	9.99774	1.36633	a	10.1121	1.5007	a	-1.02773	62	118	48	228
DEH1_2016	9.74858	S9_139745486	8.73e-05	***	1	479	9.0791	1.38448	b	9.88215	1.38099	a	10.1898	1.47979	a	-1.11066	55	110	63	228
ILH1_2016	9.78201	S2_236187932	9.91e-05	***	1	480	9.89774	0.251516	c	10.0589	0.312474	b	10.1755	0.256331	a	-0.27772	31	123	61	215
ILH1_2016	9.78201	S3_215373678	0.0301458	*	1	481	10.1009	0.311455	ab	10.1217	0.321051	a	10.01	0.268713	b	0.0908943	21	96	98	215
ILH1_2016	9.78201	S3_215380499	0.00717439	**	1	482	10.1708	0.327805	a	10.0945	0.297836	a	9.98772	0.276757	b	0.183067	31	110	74	215
ILH1_2016	9.78201	S3_216647852	0.034462	*	1	483	10.3336	0.145948	a	10.0172	0.307673	b	10.0963	0.292936	ab	0.237284	4	87	124	215
ILH1_2016	9.78201	S3_216794651	0.0196736	*	1	484	10.3336	0.145948	a	10.011	0.309806	b	10.1014	0.289809	a	0.232211	4	88	123	215
ILH1_2016	9.78201	S2_20959401	0.342318	NS	0	484	10.156	0.436259	NA	10.104	0.26915	NA	10.0496	0.303256	NA	0.106418	9	58	148	215
ILH1_2016	9.78201	S3_214902774	0.194769	NS	0	484	10.2622	0.171902	NA	10.0477	0.285723	NA	10.0707	0.312398	NA	0.191527	7	77	131	215
ILH1_2016	9.78201	S3_219184259	0.171788	NS	0	484	10.3375	0.140937	NA	10.0779	0.301478	NA	10.0554	0.301363	NA	0.282094	4	77	134	215
ILH1_2016	9.78201	S3_222732398	0.66277	NS	0	484	10.2085	0.152447	NA	10.0801	0.325482	NA	10.0612	0.292887	NA	0.147279	3	62	150	215
ILH1_2016	9.78201	S4_156482117	0.107785	NS	0	484	10.0515	0.322204	NA	10.0486	0.302809	NA	10.1652	0.250687	NA	-0.113701	45	134	36	215
ILH1_2016	9.78201	S9_138707938	0.106298	NS	0	484	10.1792	0.595209	NA	10.1143	0.305146	NA	10.0303	0.286491	NA	0.148895	3	93	119	215
ILH1_2016	9.78201	S4_156994628	0.022354	*	1	485	10.034	0.323382	b	10.0424	0.304188	b	10.1796	0.242454	a	-0.145586	44	127	44	215
ILH1_2016	9.78201	S4_231043398	0.000563534	***	1	486	10.224	0.281312	a	10.1021	0.289721	a	9.93828	0.299661	b	0.285764	11	152	52	215
ILH1_2016	9.78201	S4_33885271	0.0126046	*	1	487	10.109	0.331099	ab	10.0254	0.285742	b	10.191	0.276311	a	-0.0820554	52	133	30	215
ILH1_2016	9.78201	S4_37012538	1.64e-07	***	1	488	9.98535	0.286599	b	9.99101	0.273309	b	10.2253	0.290173	a	-0.23993	28	115	72	215
ILH1_2016	9.78201	S5_199708288	0.023875	*	1	489	9.98353	0.277198	b	10.0954	0.30888	a	10.1701	0.243072	a	-0.186595	60	142	13	215
ILH1_2016	9.78201	S7_133892236	1.88e-05	***	1	490	9.91967	0.281746	c	10.0565	0.29278	b	10.2012	0.278478	a	-0.281531	40	119	56	215
ILH1_2016	9.78201	S9_133935645	4.18e-05	***	1	491	9.9364	0.284474	c	10.0685	0.292735	b	10.2015	0.281171	a	-0.265113	50	115	50	215
ILH1_2016	9.78201	S9_135864201	0.00274394	**	1	492	10.3182	0.313546	a	10.0675	0.272093	b	10.0374	0.306396	b	0.280886	15	84	116	215
ILH1_2016	9.78201	S9_139706286	2.11e-05	***	1	493	10.0012	0.325631	b	10.0302	0.27845	b	10.2435	0.252927	a	-0.242323	60	108	47	215
ILH1_2016	9.78201	S9_139745486	9.6e-07	***	1	494	9.97518	0.289023	b	10.0173	0.298657	b	10.2316	0.250187	a	-0.256426	53	100	62	215
MNH1_2015	9.80506	S2_20959401	0.353967	NS	0	494	8.97945	1.12139	NA	9.39333	0.862133	NA	9.41933	0.689302	NA	-0.439884	6	111	291	408
MNH1_2015	9.80506	S2_236187932	0.0612262	NS	0	494	9.24599	0.756999	NA	9.49818	0.706082	NA	9.33663	0.775653	NA	-0.0906398	22	187	199	408
MNH1_2015	9.80506	S3_216647852	0.742386	NS	0	494	9.0479	1.02501	NA	9.3845	0.813336	NA	9.4157	0.722674	NA	-0.367793	2	106	300	408
MNH1_2015	9.80506	S3_216794651	0.767559	NS	0	494	9.0479	1.02501	NA	9.39065	0.805536	NA	9.41322	0.726931	NA	-0.365319	2	102	304	408
MNH1_2015	9.80506	S4_37012538	0.975353	NS	0	494	9.38539	0.597928	NA	9.41568	0.701062	NA	9.40019	0.784875	NA	-0.0148012	12	159	237	408
MNH1_2015	9.80506	S3_214902774	0.020694	*	1	495	9.2788	0.736707	b	9.28458	0.784875	b	9.49261	0.711151	a	-0.213807	10	160	238	408
MNH1_2015	9.80506	S3_215373678	0.00422528	**	1	496	9.60536	0.632337	a	9.44453	0.754484	a	9.21955	0.746287	b	0.385809	50	252	106	408
MNH1_2015	9.80506	S3_215380499	0.00357033	**	1	497	9.62112	0.735558	a	9.42916	0.728582	a	9.22038	0.764127	b	0.400741	58	251	99	408
MNH1_2015	9.80506	S4_156482117	0.0329554	*	1	498	9.40765	0.641512	ab	9.48327	0.772906	a	9.24748	0.770748	b	0.16017	100	206	102	408
MNH1_2015	9.80506	S3_219184259	0.26288	NS	0	498	9.19301	0.666507	NA	9.38967	0.731982	NA	9.44466	0.766332	NA	-0.251644	25	174	209	408
MNH1_2015	9.80506	S3_222732398	0.324041	NS	0	498	9.20256	0.658794	NA	9.38253	0.690562	NA	9.44284	0.793516	NA	-0.240279	21	167	220	408
MNH1_2015	9.80506	S4_33885271	0.238443	NS	0	498	9.45908	0.695626	NA	9.43729	0.743898	NA	9.3036	0.78654	NA	0.15548	85	213	110	408
MNH1_2015	9.80506	S4_156994628	0.514711	NS	0	498	9.45483	0.683603	NA	9.4217	0.765723	NA	9.34035	0.757995	NA	0.114475	84	210	114	408
MNH1_2015	9.80506	S4_231043398	0.2085	NS	0	498	9.37766	0.719849	NA	9.46336	0.766174	NA	9.31565	0.721658	NA	0.0620137	69	220	119	408
MNH1_2015	9.80506	S7_133892236	0.534874	NS	0	498	9.30805	0.682734	NA	9.40839	0.814052	NA	9.43612	0.690341	NA	-0.128073	57	183	168	408
MNH1_2015	9.80506	S9_135864201	0.232699	NS	0	498	9.32307	0.755613	NA	9.3502	0.743661	NA	9.47037	0.745962	NA	-0.147294	41	169	198	408
MNH1_2015	9.80506	S5_199708288	0.00458495	**	1	499	9.08128	0.766539	b	9.46381	0.71903	a	9.40608	0.780145	a	-0.324806	48	268	92	408
MNH1_2015	9.80506	S9_133935645	0.00878085	**	1	500	9.15281	0.66382	b	9.36219	0.772598	b	9.51947	0.718345	a	-0.36666	42	197	169	408
MNH1_2015	9.80506	S9_138707938	1.03e-06	***	1	501	9.01067	0.739253	c	9.32673	0.687765	b	9.5905	0.753159	a	-0.579824	49	178	181	408
MNH1_2015	9.80506	S9_139706286	1.67e-06	***	1	502	9.08831	0.720049	c	9.33778	0.735462	b	9.63237	0.710609	a	-0.544068	60	203	145	408
MNH1_2015	9.80506	S9_139745486	7.63e-09	***	1	503	8.76975	0.72822	c	9.30194	0.705939	b	9.59745	0.721789	a	-0.827698	27	189	192	408
IAH3_2016	10.1414	S2_20959401	0.09921	NS	0	503	10.1092	0.40307	NA	10.0664	0.364482	NA	9.98928	0.315276	NA	0.119912	12	89	258	359
IAH3_2016	10.1414	S3_222732398	0.217514	NS	0	503	10.0919	0.312468	NA	9.96949	0.319892	NA	10.0319	0.337832	NA	0.0600178	5	117	237	359
IAH3_2016	10.1414	S3_214902774	1.02e-05	***	1	504	10.303	0.335069	a	9.9072	0.329999	b	10.06	0.318315	a	0.242934	7	123	229	359
IAH3_2016	10.1414	S3_215380499	0.00687077	**	1	505	10.116	0.33834	a	9.97833	0.325988	b	9.99774	0.325563	b	0.118278	78	204	77	359
IAH3_2016	10.1414	S2_236187932	0.106979	NS	0	505	9.99978	0.251531	NA	9.99061	0.311368	NA	10.0788	0.406029	NA	-0.079007	36	238	85	359
IAH3_2016	10.1414	S3_215373678	0.169808	NS	0	505	10.0559	0.31536	NA	9.98171	0.333482	NA	10.0423	0.337282	NA	0.0136358	62	191	106	359
IAH3_2016	10.1414	S4_33885271	0.133015	NS	0	505	10.0615	0.31639	NA	9.98888	0.330468	NA	10.0695	0.354501	NA	-0.00796541	63	248	48	359
IAH3_2016	10.1414	S4_37012538	0.404187	NS	0	505	9.96036	0.234127	NA	10.0014	0.307577	NA	10.0357	0.373518	NA	-0.0753869	35	167	157	359
IAH3_2016	10.1414	S5_199708288	0.0579147	NS	0	505	10.0442	0.287162	NA	10.0174	0.33711	NA	9.87917	0.392024	NA	0.165073	88	241	30	359
IAH3_2016	10.1414	S9_133935645	0.334009	NS	0	505	9.96178	0.272409	NA	10.0312	0.329621	NA	10.0033	0.375957	NA	-0.0415641	63	211	85	359
IAH3_2016	10.1414	S9_135864201	0.125497	NS	0	505	10.1409	0.37854	NA	9.9809	0.334177	NA	10.0272	0.32485	NA	0.113671	16	154	189	359
IAH3_2016	10.1414	S9_138707938	0.275798	NS	0	505	9.91817	0.346205	NA	10.0361	0.35659	NA	9.99763	0.303348	NA	-0.0794529	17	173	169	359
IAH3_2016	10.1414	S9_139706286	0.246574	NS	0	505	9.97327	0.303828	NA	10.0088	0.321869	NA	10.065	0.386627	NA	-0.0917154	74	215	70	359
IAH3_2016	10.1414	S9_139745486	0.345905	NS	0	505	9.96659	0.302344	NA	10.0373	0.312993	NA	10.0055	0.363945	NA	-0.038917	63	155	141	359
IAH3_2016	10.1414	S3_216647852	4.38e-05	***	1	506	10.4411	0.246608	a	9.92526	0.334974	c	10.0563	0.318246	b	0.384768	4	132	223	359
IAH3_2016	10.1414	S3_216794651	3.03e-05	***	1	507	10.4411	0.246608	a	9.92255	0.338423	c	10.0573	0.315642	b	0.383766	4	131	224	359
IAH3_2016	10.1414	S3_219184259	0.000685804	***	1	508	10.2472	0.27598	a	9.93643	0.327851	b	10.0528	0.327144	a	0.194416	8	138	213	359
IAH3_2016	10.1414	S4_156482117	0.00494762	**	1	509	9.90771	0.351654	b	10.0077	0.305128	b	10.114	0.39532	a	-0.206324	48	250	61	359
IAH3_2016	10.1414	S4_156994628	5.29e-05	***	1	510	9.91426	0.309019	b	9.98895	0.310638	b	10.1619	0.376919	a	-0.247606	47	243	69	359
IAH3_2016	10.1414	S4_231043398	8.73e-06	***	1	511	9.81184	0.393286	b	10.0633	0.341465	a	9.99881	0.224941	a	-0.186969	48	215	96	359
IAH3_2016	10.1414	S7_133892236	0.000485786	***	1	512	9.92779	0.24859	b	9.99893	0.325975	b	10.1216	0.385578	a	-0.193798	82	190	87	359
NCH1_2015	10.1573	S3_219184259	0.13928	NS	0	512	10.2094	1.03979	NA	10.3592	1.193	NA	10.5627	1.26577	NA	-0.353324	31	181	205	417
NCH1_2015	10.1573	S4_37012538	0.70648	NS	0	512	10.4455	0.996209	NA	10.515	1.17947	NA	10.4103	1.25164	NA	0.0352184	5	149	263	417
NCH1_2015	10.1573	S9_139745486	0.305948	NS	0	512	10.2717	1.00465	NA	10.3762	1.22434	NA	10.541	1.24469	NA	-0.269367	27	191	199	417
NCH1_2015	10.1573	S3_216794651	0.0386112	*	1	513	8.54716	NA	b	10.2561	1.26742	b	10.5269	1.19543	a	-1.97974	1	114	302	417
NCH1_2015	10.1573	S4_231043398	1.43e-05	***	1	514	11.0408	1.25509	a	10.4206	1.17971	b	10.2172	1.18001	b	0.823578	69	194	154	417
NCH1_2015	10.1573	S2_20959401	0.178966	NS	0	514	10.5741	1.89358	NA	10.6212	1.3532	NA	10.376	1.14419	NA	0.198131	7	117	293	417
NCH1_2015	10.1573	S2_236187932	0.721663	NS	0	514	10.4211	1.29169	NA	10.5029	1.19326	NA	10.4028	1.23935	NA	0.0183034	37	182	198	417
NCH1_2015	10.1573	S3_214902774	0.323263	NS	0	514	9.57751	0.580203	NA	10.489	1.28761	NA	10.4327	1.17728	NA	-0.855185	4	175	238	417
NCH1_2015	10.1573	S3_215373678	0.17014	NS	0	514	10.4562	1.17102	NA	10.5252	1.25081	NA	10.2313	1.19677	NA	0.224955	108	225	84	417
NCH1_2015	10.1573	S3_215380499	0.234556	NS	0	514	10.4477	1.13291	NA	10.5192	1.26638	NA	10.2438	1.21626	NA	0.203869	118	222	77	417
NCH1_2015	10.1573	S3_216647852	0.184462	NS	0	514	8.54716	NA	NA	10.3647	1.28472	NA	10.4918	1.19039	NA	-1.94462	1	128	288	417
NCH1_2015	10.1573	S3_222732398	0.178459	NS	0	514	10.4867	1.07051	NA	10.2934	1.1461	NA	10.5317	1.27474	NA	-0.0450015	28	141	248	417
NCH1_2015	10.1573	S4_33885271	0.5789	NS	0	514	10.4223	1.28874	NA	10.5136	1.21605	NA	10.3789	1.20622	NA	0.0433339	63	194	160	417
NCH1_2015	10.1573	S4_156482117	0.385823	NS	0	514	10.4378	1.37222	NA	10.527	1.21656	NA	10.3425	1.14732	NA	0.0953184	73	201	143	417
NCH1_2015	10.1573	S4_156994628	0.516645	NS	0	514	10.5924	1.23547	NA	10.4041	1.19446	NA	10.4345	1.2575	NA	0.157819	75	203	139	417
NCH1_2015	10.1573	S9_138707938	0.128369	NS	0	514	10.2136	1.15604	NA	10.4148	1.2482	NA	10.5808	1.20243	NA	-0.367266	58	205	154	417
NCH1_2015	10.1573	S5_199708288	0.038238	*	1	515	10.3399	1.31718	ab	10.575	1.22609	a	10.2357	1.13193	b	0.104218	62	242	113	417
NCH1_2015	10.1573	S7_133892236	0.0458515	*	1	516	10.2749	1.32686	b	10.391	1.18755	ab	10.6606	1.17568	a	-0.385724	92	197	128	417
NCH1_2015	10.1573	S9_133935645	0.0191315	*	1	517	9.98727	0.950308	b	10.5431	1.28286	a	10.4495	1.17835	a	-0.462218	46	221	150	417
NCH1_2015	10.1573	S9_135864201	0.00286077	**	1	518	9.96821	1.09064	c	10.3855	1.20433	b	10.6461	1.23967	a	-0.677929	43	205	169	417
NCH1_2015	10.1573	S9_139706286	0.0426086	*	1	519	10.15	1.14184	b	10.5065	1.21448	a	10.5589	1.27673	a	-0.408864	83	234	100	417
MIH1_2017	10.1637	S2_236187932	0.00470444	**	1	520	10.0959	1.08013	b	10.5983	1.01194	a	10.9082	1.09364	a	-0.812324	33	99	40	172
MIH1_2017	10.1637	S3_214902774	0.00908822	**	1	521	10.1366	0.869796	b	10.366	1.11814	b	10.8066	1.01923	a	-0.669976	15	68	89	172
MIH1_2017	10.1637	S3_215373678	0.000327158	***	1	522	10.6626	0.935622	ab	10.9142	1.01981	a	10.2504	1.04601	b	0.412214	11	77	84	172
MIH1_2017	10.1637	S3_215380499	0.000193055	***	1	523	11.0744	0.455502	a	10.8375	1.01961	a	10.2068	1.08379	b	0.86765	11	85	76	172
MIH1_2017	10.1637	S2_20959401	0.09864	NS	0	523	10.2647	0.946226	NA	10.3129	1.16347	NA	10.6895	1.02777	NA	-0.424839	6	46	120	172
MIH1_2017	10.1637	S3_216647852	0.152184	NS	0	523	10.5617	0.994947	NA	10.3762	1.00141	NA	10.7067	1.11095	NA	-0.144979	7	66	99	172
MIH1_2017	10.1637	S3_216794651	0.123921	NS	0	523	10.5442	0.901571	NA	10.3781	1.00897	NA	10.7243	1.11736	NA	-0.180105	9	70	93	172
MIH1_2017	10.1637	S3_219184259	0.0627524	NS	0	523	10.1186	1.12995	NA	10.3957	1.08488	NA	10.7306	1.03859	NA	-0.612026	9	64	99	172
MIH1_2017	10.1637	S3_222732398	0.138241	NS	0	523	10.2963	1.25984	NA	10.4215	0.983823	NA	10.721	1.09294	NA	-0.424618	13	66	93	172
MIH1_2017	10.1637	S4_33885271	0.916156	NS	0	523	10.6283	0.892229	NA	10.5483	1.09393	NA	10.6067	1.20546	NA	0.0215722	34	109	29	172
MIH1_2017	10.1637	S5_199708288	0.731912	NS	0	523	10.6365	1.05361	NA	10.5381	1.05417	NA	10.397	1.41283	NA	0.239574	77	85	10	172
MIH1_2017	10.1637	S7_133892236	0.975314	NS	0	523	10.5378	1.06629	NA	10.5861	1.06774	NA	10.5672	1.12499	NA	-0.0293652	31	110	31	172
MIH1_2017	10.1637	S4_156482117	0.0030449	**	1	524	10.3712	1.0702	b	10.5331	1.05417	b	11.3058	0.887318	a	-0.934585	52	100	20	172
MIH1_2017	10.1637	S4_156994628	0.0033786	**	1	525	10.2327	1.09309	c	10.6022	1.0343	b	11.0974	0.973338	a	-0.864645	48	98	26	172
MIH1_2017	10.1637	S4_231043398	0.00137575	**	1	526	9.81829	1.12096	c	10.4885	1.02679	b	10.922	1.03655	a	-1.10374	13	105	54	172
MIH1_2017	10.1637	S4_37012538	0.0262315	*	1	527	10.4359	0.877783	b	10.4588	1.07566	b	10.9723	1.12874	a	-0.536432	32	100	40	172
MIH1_2017	10.1637	S9_133935645	0.0034803	**	1	528	10.098	1.02926	b	10.7467	1.0675	a	10.6719	0.981769	a	-0.573848	42	97	33	172
MIH1_2017	10.1637	S9_135864201	0.00232659	**	1	529	10.1686	0.977453	b	10.3439	1.09469	b	10.8567	1.00817	a	-0.688118	20	68	84	172
MIH1_2017	10.1637	S9_138707938	0.0469826	*	1	530	9.95697	1.11406	b	10.4505	1.09453	ab	10.739	1.02269	a	-0.782081	9	74	89	172
MIH1_2017	10.1637	S9_139706286	6.24e-05	***	1	531	10.1219	1.12357	b	10.7198	1.0073	a	11.1559	0.718807	a	-1.03406	58	92	22	172
MIH1_2017	10.1637	S9_139745486	0.0439684	*	1	532	10.2198	1.1658	b	10.6654	1.01258	a	10.7419	1.04218	a	-0.522081	42	91	39	172
INH1_2014	10.1718	S2_236187932	0.620299	NS	0	532	10.3749	1.04569	NA	10.302	0.922919	NA	NA	NA	NA	#VALUE!	54	187	NA	241
INH1_2014	10.1718	S3_219184259	0.000159611	***	1	533	10.0425	1.03549	b	10.5074	0.839318	a	NA	NA	NA	#VALUE!	98	143	NA	241
INH1_2014	10.1718	S3_222732398	0.00575468	**	1	534	9.92344	0.817679	b	10.3899	0.956498	a	NA	NA	NA	#VALUE!	37	204	NA	241
INH1_2014	10.1718	S4_156482117	0.576891	NS	0	534	10.2688	0.839895	NA	10.342	1.00002	NA	NA	NA	NA	#VALUE!	78	163	NA	241
INH1_2014	10.1718	S4_156994628	0.100048	NS	0	534	10.4511	0.907695	NA	10.242	0.968195	NA	NA	NA	NA	#VALUE!	88	153	NA	241
INH1_2014	10.1718	S3_215373678	3.46e-06	***	1	535	9.55361	1.4169	b	10.6606	1.01163	a	10.107	0.784888	b	-0.553391	7	99	135	241
INH1_2014	10.1718	S3_215380499	7.23e-05	***	1	536	9.79401	1.27691	b	10.6284	1.00267	a	10.133	0.81685	b	-0.338992	10	97	134	241
INH1_2014	10.1718	S3_216647852	2.04e-07	***	1	537	7.15283	NA	c	9.97044	0.821588	b	10.5189	0.929459	a	-3.36608	1	82	158	241
INH1_2014	10.1718	S3_216794651	1.47e-09	***	1	538	7.15283	NA	c	9.86276	0.752219	b	10.5446	0.926254	a	-3.39176	1	75	165	241
INH1_2014	10.1718	S2_20959401	0.148092	NS	0	538	9.94661	1.05647	NA	10.1696	0.804536	NA	10.3977	0.998831	NA	-0.4511	6	72	163	241
INH1_2014	10.1718	S3_214902774	0.118968	NS	0	538	9.9776	0.470609	NA	10.1995	0.901985	NA	10.4417	0.991419	NA	-0.464066	3	117	121	241
INH1_2014	10.1718	S4_33885271	0.306348	NS	0	538	9.85247	0.885123	NA	10.2504	0.854258	NA	10.3624	0.983749	NA	-0.509959	7	63	171	241
INH1_2014	10.1718	S4_37012538	0.552523	NS	0	538	10.4047	0.672538	NA	10.4319	1.03606	NA	10.2786	0.924539	NA	0.126121	3	60	178	241
INH1_2014	10.1718	S4_231043398	0.00186666	**	1	539	9.76598	1.157	b	10.0849	0.992234	b	10.4917	0.87686	a	-0.725697	6	92	143	241
INH1_2014	10.1718	S5_199708288	2.67e-05	***	1	540	10.3273	0.982265	a	10.4667	0.851056	a	9.49344	0.928403	b	0.833912	96	122	23	241
INH1_2014	10.1718	S7_133892236	0.000200774	***	1	541	10.5288	0.958078	a	10.1726	0.870655	b	9.72475	0.91038	c	0.804065	125	95	21	241
INH1_2014	10.1718	S9_133935645	0.000823664	***	1	542	10.1184	0.736773	b	10.4918	1.0008	a	9.8305	0.969612	b	0.287869	73	146	22	241
INH1_2014	10.1718	S9_135864201	3.18e-06	***	1	543	9.33201	0.604737	c	10.2077	0.854658	b	10.5421	0.975118	a	-1.21009	15	107	119	241
INH1_2014	10.1718	S9_138707938	0.00400762	**	1	544	10.2549	0.868475	a	10.4736	0.948906	a	9.8078	1.07704	b	0.447062	95	121	25	241
INH1_2014	10.1718	S9_139706286	3.52e-05	***	1	545	10.1244	0.79302	b	10.573	0.981909	a	9.78117	1.02413	b	0.343245	98	121	22	241
INH1_2014	10.1718	S9_139745486	1.37e-05	***	1	546	10.1322	0.744039	b	10.5708	0.994398	a	9.71794	1.04552	b	0.414267	94	124	23	241
IAH1c_2014	10.394	S2_236187932	0.176622	NS	0	546	10.5062	0.35309	NA	10.4704	0.743579	NA	10.8244	0.735863	NA	-0.318284	19	102	16	137
IAH1c_2014	10.394	S4_156482117	0.916452	NS	0	546	10.5092	0.782704	NA	10.5221	0.652488	NA	NA	NA	NA	#VALUE!	57	80	NA	137
IAH1c_2014	10.394	S4_156994628	0.711942	NS	0	546	10.5445	0.782426	NA	10.4987	0.657334	NA	NA	NA	NA	#VALUE!	54	83	NA	137
IAH1c_2014	10.394	S3_214902774	0.00178161	**	1	547	10.3583	0.780453	b	10.5381	0.601592	b	11.1712	0.59956	a	-0.812971	55	71	11	137
IAH1c_2014	10.394	S2_20959401	0.464582	NS	0	547	10.8642	0.44286	NA	10.4868	0.875478	NA	10.5092	0.602487	NA	0.355056	6	49	82	137
IAH1c_2014	10.394	S3_215373678	0.0842939	NS	0	547	11.0289	0.818407	NA	10.6222	0.793663	NA	10.4305	0.636708	NA	0.598396	5	46	86	137
IAH1c_2014	10.394	S3_216647852	0.152826	NS	0	547	9.63603	0.609833	NA	10.5969	0.576555	NA	10.4962	0.757505	NA	-0.860194	2	45	90	137
IAH1c_2014	10.394	S3_216794651	0.162818	NS	0	547	9.63603	0.609833	NA	10.5896	0.577339	NA	10.4999	0.757673	NA	-0.863838	2	45	90	137
IAH1c_2014	10.394	S3_219184259	0.0975126	NS	0	547	9.20481	NA	NA	10.6098	0.542502	NA	10.4747	0.780919	NA	-1.26992	1	52	84	137
IAH1c_2014	10.394	S3_222732398	0.0623434	NS	0	547	10.4108	0.397167	NA	10.4652	0.757904	NA	10.8381	0.640446	NA	-0.427236	21	94	22	137
IAH1c_2014	10.394	S4_37012538	0.539816	NS	0	547	11.0546	0.972438	NA	10.4829	0.638266	NA	10.5189	0.731045	NA	0.535664	2	38	97	137
IAH1c_2014	10.394	S4_231043398	0.4916	NS	0	547	10.4308	0.560128	NA	10.5208	0.753288	NA	10.788	0.445945	NA	-0.357229	27	103	7	137
IAH1c_2014	10.394	S5_199708288	0.0639145	NS	0	547	10.5448	0.934608	NA	10.6449	0.523131	NA	10.3558	0.851121	NA	0.189018	5	73	59	137
IAH1c_2014	10.394	S7_133892236	0.775154	NS	0	547	10.3401	0.916067	NA	10.4967	0.78652	NA	10.5603	0.559882	NA	-0.220256	4	80	53	137
IAH1c_2014	10.394	S9_135864201	0.905846	NS	0	547	10.3694	0.944095	NA	10.5287	0.617821	NA	10.5104	0.814007	NA	-0.141025	4	78	55	137
IAH1c_2014	10.394	S9_138707938	0.612601	NS	0	547	10.136	0.967466	NA	10.545	0.619355	NA	10.5061	0.778871	NA	-0.370075	3	66	68	137
IAH1c_2014	10.394	S9_139706286	0.20879	NS	0	547	10.3717	0.756946	NA	10.6098	0.634824	NA	10.3963	0.790326	NA	-0.0246209	6	78	53	137
IAH1c_2014	10.394	S9_139745486	0.380795	NS	0	547	10.4325	0.829704	NA	10.59	0.627238	NA	10.4188	0.800076	NA	0.0137817	5	78	54	137
IAH1c_2014	10.394	S3_215380499	0.0429318	*	1	548	11.0443	0.644154	a	10.5868	0.782596	ab	10.4271	0.647342	b	0.617164	8	46	83	137
IAH1c_2014	10.394	S4_33885271	0.0304844	*	1	549	11.2549	0.549457	a	10.5023	0.679588	b	10.471	0.710257	b	0.783899	6	50	81	137
IAH1c_2014	10.394	S9_133935645	0.0133551	*	1	550	9.63603	0.609833	b	10.6756	0.518716	a	10.3944	0.817518	b	-0.758383	2	65	70	137
IAH1a_2014	10.4264	S2_236187932	0.122395	NS	0	550	9.71726	0.291732	NA	10.6596	0.664801	NA	10.6797	0.663697	NA	-0.962486	2	105	325	432
IAH1a_2014	10.4264	S3_214902774	2.61e-05	***	1	551	9.65597	0.83298	b	10.6458	0.635852	a	10.7308	0.657233	a	-1.07483	8	206	218	432
IAH1a_2014	10.4264	S2_20959401	0.441021	NS	0	551	10.4427	0.664291	NA	10.6388	0.665442	NA	10.6914	0.665302	NA	-0.248722	9	130	293	432
IAH1a_2014	10.4264	S3_215373678	0.0243766	*	1	552	10.5673	1.13388	b	10.7773	0.646102	a	10.6004	0.658007	b	-0.0331596	6	172	254	432
IAH1a_2014	10.4264	S9_133935645	0.288446	NS	0	552	10.7505	0.637222	NA	10.6815	0.692122	NA	10.6044	0.632411	NA	0.146037	78	222	132	432
IAH1a_2014	10.4264	S3_215380499	0.0259696	*	1	553	10.4818	0.915467	b	10.7733	0.65287	a	10.6053	0.656744	b	-0.123481	9	174	249	432
IAH1a_2014	10.4264	S3_216647852	4.06e-09	***	1	554	9.36078	0.400892	c	10.5467	0.647193	b	10.7603	0.636546	a	-1.39952	7	136	289	432
IAH1a_2014	10.4264	S3_216794651	5.66e-11	***	1	555	9.36078	0.400892	c	10.4817	0.648354	b	10.7776	0.627501	a	-1.41682	7	123	302	432
IAH1a_2014	10.4264	S3_219184259	2.18e-10	***	1	556	9.29464	0.0811985	c	10.5024	0.683805	b	10.8036	0.603408	a	-1.50896	5	166	261	432
IAH1a_2014	10.4264	S3_222732398	4.08e-13	***	1	557	9.51651	0.217491	b	10.1942	0.720961	b	10.7775	0.602202	a	-1.26097	2	75	355	432
IAH1a_2014	10.4264	S4_156482117	7.4e-08	***	1	558	9.61744	0.312595	b	10.6602	0.656627	a	10.7219	0.643325	a	-1.1045	12	146	274	432
IAH1a_2014	10.4264	S4_156994628	0.000203034	***	1	559	9.32465	0.136139	b	10.7025	0.685655	a	10.6714	0.637402	a	-1.34677	4	159	269	432
IAH1a_2014	10.4264	S4_231043398	2.04e-10	***	1	560	10.408	0.631523	b	10.5564	0.682489	b	10.9513	0.550371	a	-0.543292	62	222	148	432
IAH1a_2014	10.4264	S4_33885271	0.00662936	**	1	561	10.2347	0.633631	b	10.6029	0.665773	a	10.7229	0.657178	a	-0.488164	16	124	292	432
IAH1a_2014	10.4264	S4_37012538	0.00495195	**	1	562	10.0897	0.528323	b	10.6347	0.721419	a	10.7096	0.633864	a	-0.619935	12	127	293	432
IAH1a_2014	10.4264	S5_199708288	0.00417756	**	1	563	10.7876	0.635891	a	10.6952	0.655132	a	10.4933	0.687052	b	0.294335	107	223	102	432
IAH1a_2014	10.4264	S7_133892236	5.48e-11	***	1	564	10.9298	0.585388	a	10.6639	0.650521	b	10.3216	0.646319	c	0.608213	129	211	92	432
IAH1a_2014	10.4264	S9_135864201	4.52e-12	***	1	565	10.3323	0.633455	c	10.6602	0.627974	b	10.9601	0.620868	a	-0.627759	100	208	124	432
IAH1a_2014	10.4264	S9_138707938	6.38e-05	***	1	566	10.8564	0.568541	a	10.6962	0.6537	b	10.4641	0.710926	c	0.392256	97	220	115	432
IAH1a_2014	10.4264	S9_139706286	0.0277406	*	1	567	10.7774	0.599417	a	10.687	0.676232	ab	10.5379	0.684235	b	0.23947	102	220	110	432
IAH1a_2014	10.4264	S9_139745486	0.00088617	***	1	568	10.8201	0.533374	a	10.7004	0.669118	a	10.4895	0.718723	b	0.330583	96	220	116	432
TXH1-Dry_2017	10.473	S4_156482117	0.0471151	*	1	569	9.64885	1.6291	b	10.5473	1.37889	ab	10.8582	1.05173	a	-1.20936	9	63	36	108
TXH1-Dry_2017	10.473	S4_156994628	0.0359956	*	1	570	9.83469	1.11679	b	10.4396	1.39269	b	10.9835	1.14637	a	-1.14879	8	64	36	108
TXH1-Dry_2017	10.473	S4_33885271	0.00133932	**	1	571	9.88478	1.1405	c	10.5434	1.43889	b	11.2103	0.894641	a	-1.32554	23	57	28	108
TXH1-Dry_2017	10.473	S4_37012538	0.0253524	*	1	572	9.75511	1.5546	b	10.3837	1.2444	ab	10.8824	1.29143	a	-1.12732	9	46	53	108
TXH1-Dry_2017	10.473	S2_20959401	0.552126	NS	0	572	10.5689	0.881671	NA	10.7229	1.33112	NA	10.4331	1.37752	NA	0.135801	7	50	51	108
TXH1-Dry_2017	10.473	S2_236187932	0.973257	NS	0	572	10.3784	1.22186	NA	10.5709	1.46089	NA	10.5986	1.03523	NA	-0.220172	2	72	34	108
TXH1-Dry_2017	10.473	S3_214902774	0.869618	NS	0	572	10.5311	2.02084	NA	10.6834	1.11423	NA	10.533	1.37587	NA	-0.00187622	5	31	72	108
TXH1-Dry_2017	10.473	S3_215373678	0.13446	NS	0	572	10.8892	1.38592	NA	10.5237	1.18317	NA	9.956	1.86789	NA	0.933188	31	67	10	108
TXH1-Dry_2017	10.473	S3_215380499	0.078723	NS	0	572	10.9033	1.36407	NA	10.4871	1.16204	NA	9.90798	1.87296	NA	0.995315	37	61	10	108
TXH1-Dry_2017	10.473	S3_216647852	0.651472	NS	0	572	11.7531	NA	NA	10.6217	1.33441	NA	10.543	1.33434	NA	1.21014	1	30	77	108
TXH1-Dry_2017	10.473	S3_216794651	0.633608	NS	0	572	11.7531	NA	NA	10.4848	1.32969	NA	10.5922	1.33542	NA	1.16098	1	27	80	108
TXH1-Dry_2017	10.473	S3_219184259	0.546719	NS	0	572	10.7798	0.902993	NA	10.3779	1.37989	NA	10.6706	1.31761	NA	0.109168	3	36	69	108
TXH1-Dry_2017	10.473	S3_222732398	0.707956	NS	0	572	10.429	0.706426	NA	10.4053	1.34481	NA	10.6439	1.34468	NA	-0.214906	3	28	77	108
TXH1-Dry_2017	10.473	S7_133892236	0.535111	NS	0	572	10.665	1.59556	NA	10.4441	1.37925	NA	10.7451	1.18654	NA	-0.0800884	10	58	40	108
TXH1-Dry_2017	10.473	S9_133935645	0.701795	NS	0	572	10.2912	1.28444	NA	10.5912	1.51032	NA	10.6451	1.09104	NA	-0.353885	13	53	42	108
TXH1-Dry_2017	10.473	S9_135864201	0.723657	NS	0	572	10.214	1.58758	NA	10.5853	1.34214	NA	10.6176	1.29893	NA	-0.403663	8	39	61	108
TXH1-Dry_2017	10.473	S9_138707938	0.364599	NS	0	572	10.2725	1.55878	NA	10.7383	1.33429	NA	10.4121	1.24489	NA	-0.139574	11	59	38	108
TXH1-Dry_2017	10.473	S9_139706286	0.469602	NS	0	572	10.483	1.16129	NA	10.4825	1.39683	NA	10.843	1.2567	NA	-0.359995	16	64	28	108
TXH1-Dry_2017	10.473	S9_139745486	0.527014	NS	0	572	10.3084	1.31427	NA	10.4872	1.23215	NA	10.7281	1.42957	NA	-0.419763	11	49	48	108
TXH1-Dry_2017	10.473	S4_231043398	0.712724	NS	0	572	10.3382	1.33098	NA	10.5839	1.41029	NA	10.7279	0.941675	NA	-0.389728	14	76	18	108
TXH1-Dry_2017	10.473	S5_199708288	0.309352	NS	0	572	10.1373	1.10785	NA	10.6683	1.38459	NA	10.6457	1.26822	NA	-0.508442	18	72	18	108
IAH1b_2014	10.5023	S2_20959401	0.0657828	NS	0	572	10.6369	1.03049	NA	10.892	0.821075	NA	NA	NA	NA	#VALUE!	51	182	NA	233
IAH1b_2014	10.5023	S2_236187932	0.000508138	***	1	573	11.209	0.692727	a	10.7317	0.89393	b	NA	NA	NA	#VALUE!	51	182	NA	233
IAH1b_2014	10.5023	S3_214902774	0.00824444	**	1	574	10.6872	0.925385	b	10.9889	0.795923	a	NA	NA	NA	#VALUE!	118	115	NA	233
IAH1b_2014	10.5023	S3_216647852	0.64427	NS	0	574	10.7964	0.792929	NA	10.8539	0.911406	NA	NA	NA	NA	#VALUE!	72	161	NA	233
IAH1b_2014	10.5023	S3_216794651	0.654218	NS	0	574	10.7903	0.869246	NA	10.8506	0.879043	NA	NA	NA	NA	#VALUE!	56	177	NA	233
IAH1b_2014	10.5023	S3_219184259	0.0100466	*	1	575	11.0165	0.762134	a	10.7163	0.926182	b	NA	NA	NA	#VALUE!	93	140	NA	233
IAH1b_2014	10.5023	S3_222732398	0.433337	NS	0	575	10.9632	0.798463	NA	10.8202	0.884876	NA	NA	NA	NA	#VALUE!	26	207	NA	233
IAH1b_2014	10.5023	S5_199708288	2.72e-08	***	1	576	11.1262	0.728262	a	10.5062	0.913794	b	NA	NA	NA	#VALUE!	124	109	NA	233
IAH1b_2014	10.5023	S9_138707938	0.0983435	NS	0	576	10.7449	0.937554	NA	10.9347	0.79489	NA	NA	NA	NA	#VALUE!	121	112	NA	233
IAH1b_2014	10.5023	S3_215373678	1.4e-09	***	1	577	10.7823	0.768071	a	10.9831	0.835796	a	9.31199	0.602298	b	1.47029	79	143	11	233
IAH1b_2014	10.5023	S4_33885271	0.888609	NS	0	577	10.76	1.15169	NA	10.8502	0.809419	NA	10.8399	0.878108	NA	-0.0799523	27	124	82	233
IAH1b_2014	10.5023	S4_37012538	0.0534884	NS	0	577	11.2026	0.537405	NA	10.808	0.905246	NA	10.7429	0.897842	NA	0.459706	28	136	69	233
IAH1b_2014	10.5023	S4_156482117	0.437098	NS	0	577	10.7827	0.976127	NA	10.9008	0.825198	NA	10.7388	0.913923	NA	0.0439722	37	130	66	233
IAH1b_2014	10.5023	S4_156994628	0.650462	NS	0	577	10.9234	0.9736	NA	10.849	0.814185	NA	10.7646	0.932364	NA	0.158786	38	126	69	233
IAH1b_2014	10.5023	S7_133892236	0.116531	NS	0	577	10.7226	0.85441	NA	10.8366	0.942382	NA	11.0909	0.610787	NA	-0.368351	79	119	35	233
IAH1b_2014	10.5023	S9_139706286	0.577352	NS	0	577	10.7553	0.949714	NA	10.8687	0.864392	NA	10.902	0.768364	NA	-0.146604	81	104	48	233
IAH1b_2014	10.5023	S9_139745486	0.70768	NS	0	577	10.777	0.927432	NA	10.8447	0.888824	NA	10.909	0.765617	NA	-0.131967	76	108	49	233
IAH1b_2014	10.5023	S3_215380499	7.59e-07	***	1	578	10.8917	0.780011	a	10.9035	0.87263	a	9.43588	0.464174	b	1.45578	86	137	10	233
IAH1b_2014	10.5023	S4_231043398	0.0201462	*	1	579	11.2255	0.597397	a	10.839	0.819819	b	10.7041	0.985486	b	0.521449	29	116	88	233
IAH1b_2014	10.5023	S9_133935645	0.0178036	*	1	580	11.0291	0.722978	a	10.6742	0.987756	b	10.955	0.719633	a	0.0741171	62	115	56	233
IAH1b_2014	10.5023	S9_135864201	1e-08	***	1	581	10.279	0.976924	b	10.973	0.811826	a	11.1537	0.571909	a	-0.874663	60	119	54	233
DEH1_2017	10.6266	S2_20959401	6.68e-05	***	1	582	12.6247	1.56664	a	12.0432	2.05257	a	10.7646	1.61051	b	1.86013	6	40	111	157
DEH1_2017	10.6266	S2_236187932	3.51e-06	***	1	583	9.89366	2.32996	b	10.8066	1.61752	b	12.0748	1.64689	a	-2.18118	14	89	54	157
DEH1_2017	10.6266	S4_33885271	0.365959	NS	0	583	11.1271	1.18935	NA	11.0282	1.87816	NA	11.5571	2.2222	NA	-0.429971	35	89	33	157
DEH1_2017	10.6266	S4_231043398	0.700555	NS	0	583	11.3636	1.34475	NA	11.2002	1.92591	NA	10.8915	1.52517	NA	0.472117	10	122	25	157
DEH1_2017	10.6266	S9_135864201	0.379513	NS	0	583	10.5116	1.78527	NA	11.2015	1.69643	NA	11.2407	1.92257	NA	-0.729087	14	57	86	157
DEH1_2017	10.6266	S9_138707938	0.294772	NS	0	583	9.17441	NA	NA	11.3622	1.90666	NA	11.0288	1.7666	NA	-1.85444	1	68	88	157
DEH1_2017	10.6266	S3_214902774	0.00055407	***	1	584	9.7297	2.12963	b	10.5282	2.09381	b	11.5477	1.55262	a	-1.81796	7	47	103	157
DEH1_2017	10.6266	S3_215373678	0.000328779	***	1	585	11.2739	1.503	ab	11.7239	1.47302	a	10.5133	2.05705	b	0.760613	16	74	67	157
DEH1_2017	10.6266	S3_215380499	0.000817317	***	1	586	11.9767	1.61373	a	11.3293	1.55478	a	10.4104	2.14386	b	1.56626	26	84	47	157
DEH1_2017	10.6266	S3_216647852	0.0145296	*	1	587	11.3008	1.74895	ab	10.5446	2.00791	b	11.454	1.68277	a	-0.153195	3	50	104	157
DEH1_2017	10.6266	S3_216794651	0.00680849	**	1	588	11.3008	1.74895	ab	10.5126	1.97571	b	11.4881	1.68067	a	-0.187339	3	52	102	157
DEH1_2017	10.6266	S3_219184259	7.29e-06	***	1	589	11.1806	1.26226	ab	10.244	1.86239	b	11.6956	1.62759	a	-0.515017	5	56	96	157
DEH1_2017	10.6266	S3_222732398	1.71e-06	***	1	590	11.4105	0.760579	ab	10.0337	1.55218	b	11.6348	1.75843	a	-0.22437	3	46	108	157
DEH1_2017	10.6266	S4_156482117	0.00112585	**	1	591	10.6028	1.44979	b	10.9404	1.72005	b	12.0758	2.03722	a	-1.47302	25	94	38	157
DEH1_2017	10.6266	S4_156994628	1.18e-05	***	1	592	10.2076	1.7877	b	10.9447	1.62598	b	12.1936	1.84527	a	-1.986	25	90	42	157
DEH1_2017	10.6266	S4_37012538	0.000224597	***	1	593	10.3836	1.50683	b	10.666	1.77568	b	11.7856	1.75654	a	-1.40203	14	70	73	157
DEH1_2017	10.6266	S5_199708288	0.000754159	***	1	594	10.386	1.78099	b	11.522	1.76508	a	10.1968	1.61254	b	0.189241	37	109	11	157
DEH1_2017	10.6266	S7_133892236	0.0131533	*	1	595	10.1652	1.84143	b	11.0831	1.83642	ab	11.6302	1.69509	a	-1.46495	17	89	51	157
DEH1_2017	10.6266	S9_133935645	6.43e-06	***	1	596	9.2392	1.56276	b	11.5742	1.9119	a	11.0361	1.31228	a	-1.79686	16	90	51	157
DEH1_2017	10.6266	S9_139706286	5.09e-05	***	1	597	9.77101	1.71647	b	11.4571	1.81065	a	11.4389	1.59028	a	-1.66785	27	81	49	157
DEH1_2017	10.6266	S9_139745486	3.19e-06	***	1	598	9.54123	1.64156	b	11.3735	1.85841	a	11.569	1.53238	a	-2.02776	25	68	64	157
ONH1_2014	10.7631	S2_236187932	0.0143551	*	1	599	10.7629	0.890683	ab	11.0768	0.767391	a	10.5893	1.39179	b	0.173592	23	131	35	189
ONH1_2014	10.7631	S3_214902774	0.0263568	*	1	600	11.0457	0.748539	a	11.0153	0.873202	a	10.5167	1.36501	b	0.529013	59	101	29	189
ONH1_2014	10.7631	S3_216647852	0.00220809	**	1	601	9.68251	0.753596	b	11.0744	0.94421	a	10.9432	0.909523	a	-1.26069	6	65	118	189
ONH1_2014	10.7631	S3_216794651	0.00258499	**	1	602	9.68251	0.753596	b	11.0578	0.942119	a	10.9532	0.912214	a	-1.27069	6	64	119	189
ONH1_2014	10.7631	S3_222732398	0.0136504	*	1	603	10.5329	0.635429	b	11.0917	0.822738	a	10.7832	1.2328	ab	-0.250319	22	119	48	189
ONH1_2014	10.7631	S4_156482117	0.0411063	*	1	604	10.3425	0.552313	b	10.9126	0.956809	a	11.0587	0.946089	a	-0.716231	12	84	93	189
ONH1_2014	10.7631	S4_231043398	0.00255466	**	1	605	10.5292	1.06973	b	11.0364	0.87229	a	11.3555	0.875467	a	-0.826295	41	135	13	189
ONH1_2014	10.7631	S4_37012538	0.00373205	**	1	606	11.2426	0.742073	a	10.6517	0.900059	b	11.1051	0.949303	a	0.13748	12	69	108	189
ONH1_2014	10.7631	S2_20959401	0.550923	NS	0	606	10.6747	0.738045	NA	11.0182	0.955265	NA	10.9262	0.952746	NA	-0.251455	9	70	110	189
ONH1_2014	10.7631	S3_215373678	0.0518475	NS	0	606	10.3021	1.31711	NA	11.1225	0.955472	NA	10.8747	0.898544	NA	-0.572561	6	70	113	189
ONH1_2014	10.7631	S3_215380499	0.148876	NS	0	606	10.5877	1.14082	NA	11.1038	0.960537	NA	10.8789	0.908007	NA	-0.291115	9	70	110	189
ONH1_2014	10.7631	S3_219184259	0.0918942	NS	0	606	9.97994	0.5203	NA	10.9154	1.0086	NA	11.0103	0.887498	NA	-1.03031	4	80	105	189
ONH1_2014	10.7631	S4_33885271	0.429319	NS	0	606	11.1472	0.790044	NA	10.8555	0.911886	NA	10.9939	0.993267	NA	0.153371	16	80	93	189
ONH1_2014	10.7631	S4_156994628	0.206727	NS	0	606	10.2298	0.507695	NA	10.8932	0.930459	NA	11.0176	0.957528	NA	-0.787836	4	80	105	189
ONH1_2014	10.7631	S5_199708288	0.378792	NS	0	606	10.6366	1.05903	NA	10.9999	0.863213	NA	10.9393	1.02741	NA	-0.3027	15	103	71	189
ONH1_2014	10.7631	S7_133892236	0.100709	NS	0	606	10.9378	1.72674	NA	11.0694	0.850331	NA	10.7619	0.952954	NA	0.175858	8	110	71	189
ONH1_2014	10.7631	S9_133935645	0.0880783	NS	0	606	10.2246	1.12511	NA	10.9233	0.947844	NA	11.029	0.91023	NA	-0.804337	7	91	91	189
ONH1_2014	10.7631	S9_139745486	0.14439	NS	0	606	10.5023	0.956936	NA	11.0647	0.87061	NA	10.8547	1.00812	NA	-0.352449	7	96	86	189
ONH1_2014	10.7631	S9_135864201	0.000181875	***	1	607	10.0716	1.1758	b	11.0754	0.8794	a	10.9715	0.870263	a	-0.899912	17	105	67	189
ONH1_2014	10.7631	S9_138707938	0.00815219	**	1	608	9.84138	1.2188	b	11.0582	0.939845	a	10.9221	0.893046	a	-1.08076	6	84	99	189
ONH1_2014	10.7631	S9_139706286	0.0111721	*	1	609	10.1346	1.04638	b	11.0606	0.888326	a	10.9182	0.953166	a	-0.783589	10	95	84	189
NYH2_2017	10.8861	S2_20959401	0.0258576	*	1	610	9.81417	0.732601	b	10.3332	0.595776	a	10.4334	0.547304	a	-0.619226	6	43	134	183
NYH2_2017	10.8861	S4_231043398	3.73e-05	***	1	611	9.93378	0.61303	c	10.3198	0.513683	b	10.6212	0.585283	a	-0.687439	13	111	59	183
NYH2_2017	10.8861	S2_236187932	0.415133	NS	0	611	10.4156	0.591949	NA	10.4189	0.545956	NA	10.2776	0.627204	NA	0.137992	42	104	37	183
NYH2_2017	10.8861	S3_214902774	0.107417	NS	0	611	10.1587	0.49406	NA	10.3284	0.567011	NA	10.4647	0.579077	NA	-0.306044	12	74	97	183
NYH2_2017	10.8861	S3_215373678	0.0898195	NS	0	611	10.0704	0.79466	NA	10.4744	0.581427	NA	10.3449	0.536969	NA	-0.274506	8	80	95	183
NYH2_2017	10.8861	S3_215380499	0.314597	NS	0	611	10.3635	0.58817	NA	10.4539	0.610368	NA	10.3218	0.526727	NA	0.0417116	9	91	83	183
NYH2_2017	10.8861	S3_216647852	0.221681	NS	0	611	10.0544	0.568839	NA	10.4387	0.583389	NA	10.3751	0.562524	NA	-0.320672	7	77	99	183
NYH2_2017	10.8861	S3_216794651	0.288706	NS	0	611	10.1186	0.51636	NA	10.4326	0.580359	NA	10.3788	0.570317	NA	-0.260181	9	80	94	183
NYH2_2017	10.8861	S3_219184259	0.282807	NS	0	611	10.1466	0.526773	NA	10.3531	0.516653	NA	10.4343	0.609272	NA	-0.287734	9	69	105	183
NYH2_2017	10.8861	S3_222732398	0.216563	NS	0	611	10.1005	0.460484	NA	10.3921	0.560784	NA	10.419	0.588531	NA	-0.318519	11	70	102	183
NYH2_2017	10.8861	S4_33885271	0.295108	NS	0	611	10.5002	0.651885	NA	10.3762	0.530576	NA	10.2765	0.637836	NA	0.223686	39	120	24	183
NYH2_2017	10.8861	S4_37012538	0.368374	NS	0	611	10.3815	0.621924	NA	10.4296	0.543569	NA	10.2741	0.612064	NA	0.107405	36	111	36	183
NYH2_2017	10.8861	S4_156482117	0.253599	NS	0	611	10.2942	0.618911	NA	10.447	0.538726	NA	10.3592	0.608538	NA	-0.0649572	59	107	17	183
NYH2_2017	10.8861	S4_156994628	0.582277	NS	0	611	10.3216	0.567444	NA	10.4223	0.581562	NA	10.3958	0.560304	NA	-0.0742168	53	105	25	183
NYH2_2017	10.8861	S7_133892236	0.0983555	NS	0	611	10.3351	0.636821	NA	10.4523	0.558915	NA	10.2055	0.50751	NA	0.129593	39	116	28	183
NYH2_2017	10.8861	S9_133935645	0.0540293	NS	0	611	10.2654	0.564063	NA	10.4854	0.520337	NA	10.317	0.699573	NA	-0.0515947	56	96	31	183
NYH2_2017	10.8861	S9_139706286	0.842275	NS	0	611	10.3654	0.633662	NA	10.4149	0.547338	NA	10.3637	0.492163	NA	0.00175304	70	90	23	183
NYH2_2017	10.8861	S9_139745486	0.429347	NS	0	611	10.4604	0.610753	NA	10.3816	0.552225	NA	10.3018	0.569658	NA	0.158619	55	92	36	183
NYH2_2017	10.8861	S5_199708288	0.0100266	*	1	612	10.4654	0.609434	a	10.3723	0.521699	a	9.86486	0.484523	b	0.6005	83	91	9	183
NYH2_2017	10.8861	S9_135864201	0.00346412	**	1	613	10.025	0.458645	b	10.329	0.535433	a	10.4982	0.589511	a	-0.473183	17	70	96	183
NYH2_2017	10.8861	S9_138707938	0.0181667	*	1	614	9.97263	0.727019	b	10.3227	0.526311	ab	10.4735	0.574283	a	-0.500888	9	72	102	183
TXH1-Early_2017	10.894	S4_156482117	0.0014984	**	1	615	9.784	2.08185	c	10.8529	1.17615	b	11.3973	1.13602	a	-1.61331	9	101	38	148
TXH1-Early_2017	10.894	S4_156994628	0.00295352	**	1	616	10.1873	0.694018	b	10.7805	1.26263	b	11.4977	1.2566	a	-1.31046	8	103	37	148
TXH1-Early_2017	10.894	S4_33885271	7.61e-06	***	1	617	10.1433	1.14875	c	10.8453	1.27828	b	11.7594	0.898994	a	-1.61608	23	94	31	148
TXH1-Early_2017	10.894	S2_20959401	0.360996	NS	0	617	10.8986	0.908588	NA	11.1252	1.50567	NA	10.8075	1.14626	NA	0.0911489	7	54	87	148
TXH1-Early_2017	10.894	S2_236187932	0.48672	NS	0	617	11.2216	0.753921	NA	10.8459	1.35401	NA	11.1111	1.11568	NA	0.110512	4	104	40	148
TXH1-Early_2017	10.894	S3_214902774	0.566557	NS	0	617	11.4649	2.06199	NA	10.9837	1.40925	NA	10.8723	1.17529	NA	0.592571	5	47	96	148
TXH1-Early_2017	10.894	S3_215373678	0.38382	NS	0	617	10.9107	1.21559	NA	10.9933	1.12559	NA	10.4024	2.50591	NA	0.508273	46	92	10	148
TXH1-Early_2017	10.894	S3_215380499	0.412622	NS	0	617	10.9372	1.18939	NA	10.982	1.13687	NA	10.4108	2.50629	NA	0.526414	52	86	10	148
TXH1-Early_2017	10.894	S3_216647852	0.400576	NS	0	617	12.5831	NA	NA	10.9819	1.55195	NA	10.8885	1.14992	NA	1.69457	1	44	103	148
TXH1-Early_2017	10.894	S3_216794651	0.424268	NS	0	617	12.5831	NA	NA	10.8795	1.53608	NA	10.9312	1.16805	NA	1.65185	1	42	105	148
TXH1-Early_2017	10.894	S3_219184259	0.658462	NS	0	617	11.548	0.968539	NA	10.8662	1.42014	NA	10.9446	1.20533	NA	0.603367	3	55	90	148
TXH1-Early_2017	10.894	S3_222732398	0.803388	NS	0	617	11.1597	0.611046	NA	11.0222	1.13384	NA	10.8838	1.35308	NA	0.275923	3	41	104	148
TXH1-Early_2017	10.894	S4_37012538	0.216571	NS	0	617	10.2025	1.48841	NA	10.9798	1.42186	NA	10.9716	1.1594	NA	-0.769068	9	52	87	148
TXH1-Early_2017	10.894	S4_231043398	0.266316	NS	0	617	10.6087	1.39262	NA	11.0548	1.33106	NA	10.8869	1.02539	NA	-0.278168	29	84	35	148
TXH1-Early_2017	10.894	S5_199708288	0.763737	NS	0	617	10.7656	1.22429	NA	10.9283	1.30669	NA	11.0591	1.24893	NA	-0.293442	19	106	23	148
TXH1-Early_2017	10.894	S7_133892236	0.200992	NS	0	617	10.6493	1.20106	NA	10.8764	1.33396	NA	11.1884	1.21467	NA	-0.53909	27	77	44	148
TXH1-Early_2017	10.894	S9_133935645	0.848676	NS	0	617	10.991	1.25467	NA	10.874	1.38157	NA	10.9977	1.13088	NA	-0.00672315	14	83	51	148
TXH1-Early_2017	10.894	S9_135864201	0.480483	NS	0	617	11.0457	1.53076	NA	10.7887	1.29898	NA	11.0458	1.23777	NA	-0.000172502	9	68	71	148
TXH1-Early_2017	10.894	S9_138707938	0.896742	NS	0	617	10.7675	2.13304	NA	10.9308	1.23655	NA	10.9602	1.11911	NA	-0.192709	12	85	51	148
TXH1-Early_2017	10.894	S9_139706286	0.109048	NS	0	617	10.9905	1.28482	NA	10.7808	1.32227	NA	11.3154	1.10019	NA	-0.324905	17	97	34	148
TXH1-Early_2017	10.894	S9_139745486	0.882957	NS	0	617	11.052	1.5115	NA	10.9662	1.18127	NA	10.8852	1.32226	NA	0.166865	12	53	83	148
IAH2_2014	10.9331	S3_216647852	0.907654	NS	0	617	10.7512	1.07183	NA	10.7682	1.15057	NA	NA	NA	NA	#VALUE!	101	138	NA	239
IAH2_2014	10.9331	S3_216794651	0.681188	NS	0	617	10.7977	1.07058	NA	10.7369	1.14755	NA	NA	NA	NA	#VALUE!	95	144	NA	239
IAH2_2014	10.9331	S3_219184259	0.726762	NS	0	617	10.7332	1.14336	NA	10.784	1.09626	NA	NA	NA	NA	#VALUE!	108	131	NA	239
IAH2_2014	10.9331	S4_156994628	0.950697	NS	0	617	10.7684	1.25504	NA	10.7583	1.0629	NA	NA	NA	NA	#VALUE!	65	174	NA	239
IAH2_2014	10.9331	S2_20959401	0.314013	NS	0	617	11.0918	2.09112	NA	10.9129	1.07551	NA	10.6931	1.08728	NA	0.398727	6	63	170	239
IAH2_2014	10.9331	S2_236187932	0.10065	NS	0	617	9.97233	1.31029	NA	10.9824	1.15003	NA	10.7094	1.09304	NA	-0.737091	4	56	179	239
IAH2_2014	10.9331	S3_214902774	0.0602761	NS	0	617	9.70819	1.36834	NA	10.8119	1.00494	NA	10.7616	1.19909	NA	-1.05344	6	123	110	239
IAH2_2014	10.9331	S3_215373678	0.661962	NS	0	617	10.7188	2.26491	NA	10.8504	1.13713	NA	10.7124	1.0599	NA	0.00640961	5	84	150	239
IAH2_2014	10.9331	S3_215380499	0.176983	NS	0	617	10.9912	1.84216	NA	10.9213	1.07246	NA	10.6533	1.08789	NA	0.337877	8	86	145	239
IAH2_2014	10.9331	S4_33885271	0.115286	NS	0	617	10.6693	1.72726	NA	11.0454	1.14181	NA	10.6825	1.07406	NA	-0.0131443	7	52	180	239
IAH2_2014	10.9331	S4_37012538	0.597235	NS	0	617	11.4007	0.97032	NA	10.7302	1.23296	NA	10.7619	1.07115	NA	0.638839	3	67	169	239
IAH2_2014	10.9331	S3_222732398	0.011705	*	1	618	9.29679	0.893589	b	10.5672	1.32092	a	10.8295	1.05394	a	-1.5327	4	39	196	239
IAH2_2014	10.9331	S4_156482117	0.0263204	*	1	619	8.43858	NA	b	10.9708	1.19783	a	10.6957	1.06597	a	-2.25708	1	65	173	239
IAH2_2014	10.9331	S4_231043398	7.01e-10	***	1	620	10.7101	1.10321	b	10.4183	1.09777	b	11.5199	0.74979	a	-0.80985	58	122	59	239
IAH2_2014	10.9331	S5_199708288	1.55e-05	***	1	621	10.9689	1.1954	a	10.9817	1.05733	a	10.2536	1.04886	b	0.715312	24	143	72	239
IAH2_2014	10.9331	S7_133892236	2.77e-08	***	1	622	11.5068	0.770401	a	10.4552	1.07079	b	10.7069	1.16173	b	0.799847	53	117	69	239
IAH2_2014	10.9331	S9_133935645	0.000161974	***	1	623	11.5151	0.877713	a	10.6662	1.08134	b	10.6188	1.13674	b	0.896271	32	112	95	239
IAH2_2014	10.9331	S9_135864201	0.000208006	***	1	624	10.3393	0.844581	b	10.8671	1.16212	a	11.189	1.17393	a	-0.849665	70	133	36	239
IAH2_2014	10.9331	S9_138707938	0.00792245	**	1	625	11.324	1.03934	a	10.6156	1.07521	b	10.7563	1.14042	b	0.567744	30	113	96	239
IAH2_2014	10.9331	S9_139706286	0.000496121	***	1	626	11.3519	0.940937	a	10.8235	1.06451	b	10.4794	1.1535	c	0.872556	31	117	91	239
IAH2_2014	10.9331	S9_139745486	3.38e-06	***	1	627	11.3519	0.940937	a	10.9499	0.943333	a	10.3681	1.21047	b	0.983876	31	109	99	239
WIH2_2017	11.3819	S2_236187932	1.08e-05	***	1	628	10.7261	1.33561	b	11.1233	1.0582	b	11.7722	1.26881	a	-1.04612	23	161	86	270
WIH2_2017	11.3819	S3_214902774	2.97e-05	***	1	629	10.6369	1.39431	b	10.9417	1.28942	b	11.5477	1.05639	a	-0.9108	18	85	167	270
WIH2_2017	11.3819	S3_215373678	1.04e-05	***	1	630	10.7609	0.973624	b	11.6433	1.07587	a	11.0646	1.29624	b	-0.303658	38	128	104	270
WIH2_2017	11.3819	S3_215380499	0.00116079	**	1	631	11.2718	1.12424	ab	11.5309	1.08793	a	10.9287	1.3257	b	0.34308	47	138	85	270
WIH2_2017	11.3819	S3_216794651	0.0272904	*	1	632	10.9958	1.65056	b	11.0335	1.10403	b	11.4388	1.19411	a	-0.443081	11	83	176	270
WIH2_2017	11.3819	S3_219184259	0.00991744	**	1	633	10.898	1.48564	b	11.0249	1.28061	b	11.4629	1.10612	a	-0.564959	13	86	171	270
WIH2_2017	11.3819	S3_222732398	0.000618137	***	1	634	10.7365	0.86172	b	10.9767	1.22323	b	11.5036	1.16909	a	-0.76708	16	83	171	270
WIH2_2017	11.3819	S4_156482117	2e-06	***	1	635	10.8459	1.25801	c	11.2142	1.12343	b	11.9649	1.10235	a	-1.11901	52	163	55	270
WIH2_2017	11.3819	S4_156994628	1.33e-10	***	1	636	10.5632	1.38588	c	11.2039	1.05115	b	12.0308	1.01722	a	-1.46755	45	160	65	270
WIH2_2017	11.3819	S4_33885271	0.0120778	*	1	637	11.6516	0.918069	a	11.1335	1.16521	b	11.5155	1.39182	a	0.136121	42	170	58	270
WIH2_2017	11.3819	S4_37012538	0.000191855	***	1	638	11.0971	0.829114	b	11.0117	1.10365	b	11.6261	1.28711	a	-0.528985	29	120	121	270
WIH2_2017	11.3819	S7_133892236	0.0034827	**	1	639	10.9889	0.917513	b	11.2725	1.31933	b	11.6542	1.15121	a	-0.665334	73	126	71	270
WIH2_2017	11.3819	S9_133935645	0.00195813	**	1	640	10.6335	1.12975	b	11.3935	1.20018	a	11.3984	1.13858	a	-0.764953	35	167	68	270
WIH2_2017	11.3819	S9_135864201	0.0103585	*	1	641	10.8621	1.51585	b	11.1808	1.14362	b	11.5091	1.12622	a	-0.646969	31	114	125	270
WIH2_2017	11.3819	S9_139706286	0.000449629	***	1	642	10.8211	1.18561	b	11.3327	1.19584	a	11.6804	1.07707	a	-0.859266	58	155	57	270
WIH2_2017	11.3819	S2_20959401	0.217172	NS	0	642	11.0898	1.30287	NA	11.511	1.30127	NA	11.2316	1.15211	NA	-0.141829	11	68	191	270
WIH2_2017	11.3819	S3_216647852	0.0658239	NS	0	642	11.1589	1.76455	NA	11.0437	1.11645	NA	11.4146	1.19219	NA	-0.255703	9	80	181	270
WIH2_2017	11.3819	S4_231043398	0.100455	NS	0	642	10.7903	1.66591	NA	11.3855	1.26039	NA	11.2484	0.914003	NA	-0.458103	20	161	89	270
WIH2_2017	11.3819	S9_138707938	0.126992	NS	0	642	10.6623	1.11717	NA	11.334	1.27584	NA	11.3274	1.10735	NA	-0.665149	14	134	122	270
WIH2_2017	11.3819	S9_139745486	0.114209	NS	0	642	10.9557	1.17071	NA	11.401	1.18882	NA	11.3096	1.20962	NA	-0.353969	42	123	105	270
WIH2_2017	11.3819	S5_199708288	0.16143	NS	0	642	11.1888	1.11001	NA	11.3956	1.21109	NA	10.8938	1.48932	NA	0.294981	91	163	16	270
ONH1_2017	11.3856	S3_215373678	0.000109137	***	1	643	10.7627	0.786442	b	11.5844	0.914366	a	11.3704	0.933697	a	-0.607712	32	82	49	163
ONH1_2017	11.3856	S3_215380499	0.000294314	***	1	644	10.8165	0.820066	b	11.5904	0.910815	a	11.351	0.939351	a	-0.534455	33	79	51	163
ONH1_2017	11.3856	S4_156482117	0.00955334	**	1	645	11.1837	0.859904	b	11.2855	0.974175	b	11.831	0.815614	a	-0.647384	38	96	29	163
ONH1_2017	11.3856	S4_156994628	0.00673483	**	1	646	11.0924	0.856278	b	11.2955	0.971083	b	11.7759	0.826646	a	-0.683463	32	96	35	163
ONH1_2017	11.3856	S4_231043398	0.0015272	**	1	647	10.5363	0.770408	b	11.4214	0.834789	a	11.4608	0.997815	a	-0.924496	15	70	78	163
ONH1_2017	11.3856	S5_199708288	0.00054979	***	1	648	11.6917	0.87878	a	11.2063	0.860739	b	10.8037	1.28471	b	0.888	62	88	13	163
ONH1_2017	11.3856	S2_20959401	0.682312	NS	0	648	11.0375	0.553439	NA	11.3995	0.943575	NA	11.361	0.962148	NA	-0.323564	6	41	116	163
ONH1_2017	11.3856	S2_236187932	0.257096	NS	0	648	11.6459	1.06231	NA	11.2674	0.982775	NA	11.4738	0.827924	NA	0.172092	11	100	52	163
ONH1_2017	11.3856	S3_214902774	0.695986	NS	0	648	11.2392	0.726936	NA	11.4422	0.97884	NA	11.3333	0.961206	NA	-0.0940902	16	52	95	163
ONH1_2017	11.3856	S3_216647852	0.721249	NS	0	648	11.2128	1.03924	NA	11.4468	0.90696	NA	11.3313	0.958818	NA	-0.118502	7	46	110	163
ONH1_2017	11.3856	S3_216794651	0.328339	NS	0	648	11.1129	0.966973	NA	11.518	0.901668	NA	11.3096	0.958665	NA	-0.19671	9	47	107	163
ONH1_2017	11.3856	S3_219184259	0.41654	NS	0	648	10.9639	0.757775	NA	11.3468	0.954085	NA	11.3977	0.952908	NA	-0.433822	9	48	106	163
ONH1_2017	11.3856	S3_222732398	0.365253	NS	0	648	11.0571	0.661515	NA	11.3017	1.01164	NA	11.4266	0.937907	NA	-0.369441	13	50	100	163
ONH1_2017	11.3856	S4_33885271	0.339634	NS	0	648	11.3216	0.786645	NA	11.2936	1.02606	NA	11.5556	0.785769	NA	-0.233978	24	101	38	163
ONH1_2017	11.3856	S4_37012538	0.179774	NS	0	648	11.6712	0.550178	NA	11.4122	0.981449	NA	11.2301	0.964653	NA	0.441049	17	74	72	163
ONH1_2017	11.3856	S7_133892236	0.300448	NS	0	648	11.3141	0.933695	NA	11.4817	1.02253	NA	11.1882	0.770756	NA	0.125881	60	69	34	163
ONH1_2017	11.3856	S9_133935645	0.595491	NS	0	648	11.2575	0.999873	NA	11.3336	0.940237	NA	11.4877	0.931092	NA	-0.23022	23	102	38	163
ONH1_2017	11.3856	S9_138707938	0.118399	NS	0	648	11.0919	0.713899	NA	11.2633	0.878189	NA	11.5431	1.04567	NA	-0.451219	12	88	63	163
ONH1_2017	11.3856	S9_139706286	0.59115	NS	0	648	11.4607	1.01178	NA	11.2984	0.908191	NA	11.4475	0.998359	NA	0.0132225	34	100	29	163
ONH1_2017	11.3856	S9_135864201	0.0110842	*	1	649	11.0795	1.13422	b	11.2083	0.877086	b	11.621	0.902731	a	-0.541437	21	76	66	163
ONH1_2017	11.3856	S9_139745486	0.0134042	*	1	650	11.6366	1.12937	a	11.5092	0.801831	a	11.1052	0.986775	b	0.531367	20	76	67	163
IAH4_2014	11.3924	S2_236187932	0.64779	NS	0	650	11.6595	1.14506	NA	11.5816	1.14594	NA	NA	NA	NA	#VALUE!	60	185	NA	245
IAH4_2014	11.3924	S3_222732398	0.102995	NS	0	650	11.3181	1.15191	NA	11.6509	1.13786	NA	NA	NA	NA	#VALUE!	37	208	NA	245
IAH4_2014	11.3924	S4_37012538	0.261631	NS	0	650	11.4437	1.35986	NA	11.799	1.09079	NA	11.5315	1.15518	NA	-0.0877628	5	65	175	245
IAH4_2014	11.3924	S4_156482117	0.051392	NS	0	650	8.84917	NA	NA	11.6456	0.988041	NA	11.5955	1.19918	NA	-2.74637	1	80	164	245
IAH4_2014	11.3924	S4_156994628	0.137627	NS	0	650	11.7444	1.12175	NA	11.5187	1.15182	NA	NA	NA	NA	#VALUE!	89	156	NA	245
IAH4_2014	11.3924	S9_138707938	0.0614823	NS	0	650	11.5389	1.11486	NA	11.74	1.12244	NA	11.1906	1.26283	NA	0.348304	96	122	27	245
IAH4_2014	11.3924	S3_215373678	6.02e-06	***	1	651	10.6961	1.45845	b	12.0059	1.16346	a	11.3482	1.023	b	-0.652135	6	100	139	245
IAH4_2014	11.3924	S3_215380499	0.00023251	***	1	652	11.1485	1.36521	b	11.9583	1.229	a	11.3762	0.998196	b	-0.227704	9	98	138	245
IAH4_2014	11.3924	S2_20959401	0.51288	NS	0	652	11.633	1.58999	NA	11.4757	1.1808	NA	11.6589	1.11148	NA	-0.0258566	6	77	162	245
IAH4_2014	11.3924	S3_214902774	0.228862	NS	0	652	10.7228	1.09047	NA	11.5598	1.16727	NA	11.6702	1.11685	NA	-0.94738	4	120	121	245
IAH4_2014	11.3924	S3_216647852	3.26e-06	***	1	653	9.06215	0.00882289	c	11.2403	1.1338	b	11.823	1.07004	a	-2.76084	2	84	159	245
IAH4_2014	11.3924	S4_33885271	0.498988	NS	0	653	11.1936	1.28404	NA	11.562	1.04555	NA	11.6381	1.1761	NA	-0.444506	9	68	168	245
IAH4_2014	11.3924	S3_216794651	4.66e-08	***	1	654	9.06215	0.00882289	c	11.118	1.09612	b	11.8551	1.0628	a	-2.79298	2	77	166	245
IAH4_2014	11.3924	S3_219184259	0.00105942	**	1	655	9.06838	NA	c	11.3547	1.12476	b	11.7891	1.1108	a	-2.72067	1	100	144	245
IAH4_2014	11.3924	S4_231043398	0.000436991	***	1	656	11.1341	1.22332	b	11.2613	1.32718	b	11.8321	0.949826	a	-0.697973	6	92	147	245
IAH4_2014	11.3924	S5_199708288	9.16e-09	***	1	657	11.5731	1.11352	a	11.8516	1.01192	a	10.2979	1.1282	b	1.27527	98	125	22	245
IAH4_2014	11.3924	S7_133892236	0.00416106	**	1	658	11.8285	1.04751	a	11.3486	1.16383	b	11.34	1.41254	b	0.488448	129	99	17	245
IAH4_2014	11.3924	S9_133935645	0.0276416	*	1	659	11.386	1.08479	b	11.7554	1.09865	a	11.2693	1.48672	b	0.116703	75	149	21	245
IAH4_2014	11.3924	S9_135864201	4.35e-12	***	1	660	9.97397	0.703152	c	11.5042	1.11478	b	11.938	0.98955	a	-1.964	18	109	118	245
IAH4_2014	11.3924	S9_139706286	0.0208346	*	1	661	11.5283	1.07341	ab	11.7566	1.1345	a	11.0682	1.33366	b	0.460138	98	124	23	245
IAH4_2014	11.3924	S9_139745486	0.000341738	***	1	662	11.4926	1.00973	b	11.828	1.12077	a	10.8984	1.38996	c	0.594262	94	125	26	245
IAH4_2017	11.4862	S2_20959401	0.159178	NS	0	662	10.5393	1.15215	NA	11.0145	1.24698	NA	11.1467	1.04487	NA	-0.607399	11	78	222	311
IAH4_2017	11.4862	S2_236187932	0.0277941	*	1	663	10.6019	1.07156	b	11.0861	1.05952	a	11.2465	1.17455	a	-0.644556	27	191	93	311
IAH4_2017	11.4862	S3_214902774	1.88e-12	***	1	664	10.3082	0.882087	b	10.6079	0.98379	b	11.4555	1.04571	a	-1.14728	18	109	184	311
IAH4_2017	11.4862	S3_215380499	1.93e-05	***	1	665	11.381	1.17847	a	11.231	1.03088	a	10.646	1.06754	b	0.735001	59	163	89	311
IAH4_2017	11.4862	S3_216647852	4.6e-05	***	1	666	10.4372	0.99262	b	10.757	0.983205	b	11.294	1.11962	a	-0.856772	10	101	200	311
IAH4_2017	11.4862	S3_215373678	0.143822	NS	0	666	10.956	1.01201	NA	11.2165	1.05069	NA	10.9763	1.20734	NA	-0.0203299	49	154	108	311
IAH4_2017	11.4862	S4_33885271	0.233499	NS	0	666	11.2871	0.938135	NA	11.0955	1.14793	NA	10.9267	1.07688	NA	0.360357	49	200	62	311
IAH4_2017	11.4862	S5_199708288	0.0655557	NS	0	666	10.9053	1.05426	NA	11.2063	1.12334	NA	10.9043	1.07486	NA	0.000966293	96	193	22	311
IAH4_2017	11.4862	S3_216794651	1.79e-05	***	1	667	10.463	0.899911	b	10.7543	0.983441	b	11.3109	1.12217	a	-0.847908	12	104	195	311
IAH4_2017	11.4862	S3_219184259	5.16e-05	***	1	668	10.6307	0.915094	b	10.7721	1.00582	b	11.3148	1.12187	a	-0.684105	14	110	187	311
IAH4_2017	11.4862	S3_222732398	3.29e-05	***	1	669	10.3517	1.05883	b	10.8188	0.979277	b	11.2978	1.1193	a	-0.946128	16	102	193	311
IAH4_2017	11.4862	S4_156482117	0.0141922	*	1	670	10.7724	1.02543	b	11.1021	1.09424	a	11.3807	1.15748	a	-0.608233	56	200	55	311
IAH4_2017	11.4862	S4_156994628	0.000125112	***	1	671	10.6925	1.04991	c	11.0453	1.06899	b	11.5309	1.11996	a	-0.838456	51	193	67	311
IAH4_2017	11.4862	S4_231043398	0.00605812	**	1	672	10.5615	1.43404	b	11.2146	1.13772	a	11.0366	0.823852	a	-0.475104	33	185	93	311
IAH4_2017	11.4862	S4_37012538	0.00436987	**	1	673	10.7199	0.938952	b	10.9513	0.986715	b	11.2947	1.19887	a	-0.574889	32	130	149	311
IAH4_2017	11.4862	S7_133892236	0.00275304	**	1	674	10.753	0.78088	b	11.1238	1.09699	a	11.3597	1.30685	a	-0.606654	75	160	76	311
IAH4_2017	11.4862	S9_133935645	4.07e-07	***	1	675	10.2156	0.891964	b	11.2378	1.08955	a	11.1694	1.05113	a	-0.953833	39	192	80	311
IAH4_2017	11.4862	S9_135864201	3.12e-06	***	1	676	10.4784	1.40233	c	10.9207	1.0532	b	11.4133	0.985923	a	-0.93487	31	144	136	311
IAH4_2017	11.4862	S9_138707938	3.37e-05	***	1	677	9.89668	0.926042	b	11.0423	1.19125	a	11.2611	0.943978	a	-1.36444	14	153	144	311
IAH4_2017	11.4862	S9_139706286	1.55e-05	***	1	678	10.5502	1.03685	b	11.1476	1.09002	a	11.4336	1.04259	a	-0.883367	61	183	67	311
IAH4_2017	11.4862	S9_139745486	0.0120105	*	1	679	10.6662	1.01122	b	11.2273	1.101	a	11.1086	1.11174	a	-0.442379	46	128	137	311
DEH1_2015	11.4985	S2_236187932	0.37658	NS	0	679	11.5194	1.62713	NA	11.6903	1.31931	NA	11.4999	1.40071	NA	0.0194952	27	200	194	421
DEH1_2015	11.4985	S4_37012538	0.23865	NS	0	679	11.6273	0.990211	NA	11.7371	1.38352	NA	11.5013	1.37886	NA	0.125985	6	158	257	421
DEH1_2015	11.4985	S9_139745486	0.650115	NS	0	679	11.7916	0.830787	NA	11.5853	1.43784	NA	11.5591	1.39908	NA	0.232525	36	202	183	421
DEH1_2015	11.4985	S2_20959401	0.578908	NS	0	679	12.0359	1.94078	NA	11.6882	1.39306	NA	11.5568	1.36906	NA	0.479181	4	97	320	421
DEH1_2015	11.4985	S4_33885271	0.795484	NS	0	679	11.5104	1.32157	NA	11.6349	1.31666	NA	11.5719	1.47992	NA	-0.0614838	67	197	157	421
DEH1_2015	11.4985	S4_156482117	0.0576538	NS	0	679	11.4008	1.23419	NA	11.7562	1.393	NA	11.4618	1.42053	NA	-0.0610548	84	203	134	421
DEH1_2015	11.4985	S4_156994628	0.581532	NS	0	679	11.459	1.0943	NA	11.6514	1.39792	NA	11.5795	1.48219	NA	-0.12051	76	198	147	421
DEH1_2015	11.4985	S9_135864201	0.209462	NS	0	679	11.5086	1.47101	NA	11.7171	1.34176	NA	11.4721	1.38764	NA	0.0365566	49	198	174	421
DEH1_2015	11.4985	S9_138707938	0.316641	NS	0	679	11.65	1.1043	NA	11.6841	1.49119	NA	11.4679	1.35312	NA	0.182078	71	181	169	421
DEH1_2015	11.4985	S3_214902774	0.00946512	**	1	680	10.7421	0.369516	b	11.3559	1.43017	b	11.744	1.33421	a	-1.0019	4	155	262	421
DEH1_2015	11.4985	S3_215373678	0.00236776	**	1	681	11.9079	1.32212	a	11.6392	1.35367	a	11.2254	1.4101	b	0.682424	84	234	103	421
DEH1_2015	11.4985	S3_215380499	0.00161812	**	1	682	11.8775	1.24604	a	11.6202	1.4114	a	11.1892	1.36529	b	0.68836	109	219	93	421
DEH1_2015	11.4985	S3_216647852	0.00324774	**	1	683	9.6091	NA	b	11.2502	1.39041	b	11.7176	1.35269	a	-2.10849	1	109	311	421
DEH1_2015	11.4985	S3_216794651	0.000404867	***	1	684	9.6091	NA	b	11.1571	1.3827	b	11.7336	1.3473	a	-2.12447	1	100	320	421
DEH1_2015	11.4985	S3_219184259	5.09e-08	***	1	685	10.3892	1.40711	c	11.3915	1.41653	b	11.8794	1.24449	a	-1.49015	25	172	224	421
DEH1_2015	11.4985	S3_222732398	3.88e-11	***	1	686	10.4933	1.55112	c	11.1148	1.37562	b	11.9164	1.24514	a	-1.42317	24	128	269	421
DEH1_2015	11.4985	S4_231043398	2.32e-06	***	1	687	12.3111	1.22369	a	11.323	1.38186	c	11.6284	1.33032	b	0.682708	65	196	160	421
DEH1_2015	11.4985	S5_199708288	1.65e-06	***	1	688	11.8224	1.45859	a	11.7462	1.30034	a	10.8984	1.37733	b	0.924061	58	281	82	421
DEH1_2015	11.4985	S7_133892236	0.000957979	***	1	689	12.023	1.2681	a	11.4118	1.40399	b	11.5075	1.36177	b	0.5155	103	185	133	421
DEH1_2015	11.4985	S9_133935645	0.00394152	**	1	690	11.5819	0.927695	ab	11.7838	1.47772	a	11.2986	1.30102	b	0.28324	50	225	146	421
DEH1_2015	11.4985	S9_139706286	0.0451839	*	1	691	11.667	1.16904	ab	11.6958	1.47586	a	11.3027	1.294	b	0.364349	90	226	105	421
ONH1_2016	11.6469	S3_214902774	2.29e-09	***	1	692	10.9978	0.694305	b	11.0591	0.836177	b	11.8587	0.980715	a	-0.860883	17	93	107	217
ONH1_2016	11.6469	S3_216647852	2.88e-06	***	1	693	11.2226	0.761606	ab	11.0282	0.902904	b	11.7141	0.95645	a	-0.491557	7	79	131	217
ONH1_2016	11.6469	S3_216794651	6.17e-05	***	1	694	11.2892	0.677156	ab	11.0766	0.880195	b	11.6828	0.996403	a	-0.393521	9	78	130	217
ONH1_2016	11.6469	S3_219184259	1.43e-07	***	1	695	11.2424	0.591087	ab	11.0138	0.857022	b	11.7641	0.976575	a	-0.521782	9	85	123	217
ONH1_2016	11.6469	S3_222732398	7.45e-07	***	1	696	11.1072	0.545755	b	11.0532	0.880227	b	11.756	0.98753	a	-0.648802	14	82	121	217
ONH1_2016	11.6469	S4_156994628	0.0175833	*	1	697	11.3	0.986504	b	11.3802	0.960169	b	11.8679	1.0009	a	-0.567859	34	147	36	217
ONH1_2016	11.6469	S4_231043398	6.62e-15	***	1	698	10.7007	0.730409	c	11.3202	0.814334	b	12.0633	0.953699	a	-1.36255	45	97	75	217
ONH1_2016	11.6469	S5_199708288	2.42e-07	***	1	699	11.8847	0.902836	a	11.3712	0.956853	b	10.6498	0.749973	c	1.2349	65	129	23	217
ONH1_2016	11.6469	S2_20959401	0.424696	NS	0	699	11.2111	0.839046	NA	11.3429	0.888733	NA	11.5045	1.0275	NA	-0.293463	10	57	150	217
ONH1_2016	11.6469	S2_236187932	0.319625	NS	0	699	11.8199	0.714772	NA	11.421	1.00676	NA	11.421	0.986842	NA	0.398883	15	137	65	217
ONH1_2016	11.6469	S3_215373678	0.469963	NS	0	699	11.378	0.898523	NA	11.5211	1.09379	NA	11.3402	0.767074	NA	0.0377979	43	121	53	217
ONH1_2016	11.6469	S3_215380499	0.414106	NS	0	699	11.5583	0.933224	NA	11.4741	1.07579	NA	11.3043	0.795336	NA	0.253955	43	120	54	217
ONH1_2016	11.6469	S4_33885271	0.719242	NS	0	699	11.5826	0.845541	NA	11.42	0.996885	NA	11.457	1.04755	NA	0.125559	29	148	40	217
ONH1_2016	11.6469	S4_37012538	0.194092	NS	0	699	11.5548	0.861832	NA	11.5768	0.962568	NA	11.3303	1.01657	NA	0.22448	21	85	111	217
ONH1_2016	11.6469	S4_156482117	0.106406	NS	0	699	11.3589	1.02565	NA	11.4023	0.967236	NA	11.7992	0.969148	NA	-0.440277	43	144	30	217
ONH1_2016	11.6469	S9_133935645	0.0507028	NS	0	699	11.3938	0.792651	NA	11.5674	1.03134	NA	11.1911	0.908056	NA	0.202721	25	135	57	217
ONH1_2016	11.6469	S7_133892236	3.63e-08	***	1	700	12.0893	0.964248	a	11.2197	0.87744	b	11.2387	0.932576	b	0.850675	56	110	51	217
ONH1_2016	11.6469	S9_138707938	0.266032	NS	0	700	11.4457	1.1407	NA	11.3558	0.946336	NA	11.5866	1.00548	NA	-0.140946	16	120	81	217
ONH1_2016	11.6469	S9_139706286	0.382225	NS	0	700	11.525	1.04095	NA	11.4845	1.01548	NA	11.2614	0.815738	NA	0.263665	39	136	42	217
ONH1_2016	11.6469	S9_135864201	3.78e-05	***	1	701	11.0651	0.730731	b	11.2662	0.9171	b	11.8354	1.03422	a	-0.770277	24	115	78	217
ONH1_2016	11.6469	S9_139745486	2.02e-05	***	1	702	11.6712	1.13076	a	11.7905	0.982253	a	11.1582	0.86649	b	0.513	23	81	113	217
ILH1_2014	11.6785	S4_231043398	0.139646	NS	0	702	11.5098	1.08428	NA	11.2211	1.40692	NA	11.8249	0.819869	NA	-0.315046	59	169	12	240
ILH1_2014	11.6785	S2_236187932	0.000625461	***	1	703	10.3574	NA	b	11.863	1.0885	a	11.1383	1.34343	b	-0.780947	1	62	177	240
ILH1_2014	11.6785	S3_216647852	0.0028192	**	1	704	10.1847	1.05761	b	11.0135	1.49527	b	11.5184	1.17827	a	-1.33363	5	80	155	240
ILH1_2014	11.6785	S2_20959401	0.313056	NS	0	704	11.8427	0.950909	NA	11.1704	1.42774	NA	11.3726	1.27251	NA	0.470156	7	76	157	240
ILH1_2014	11.6785	S3_214902774	0.0863428	NS	0	704	11.2762	0.999247	NA	11.137	1.31094	NA	11.5185	1.32269	NA	-0.242319	7	119	114	240
ILH1_2014	11.6785	S3_215373678	0.924915	NS	0	704	11.3065	1.2491	NA	11.3632	1.37174	NA	11.2939	1.2901	NA	0.0125988	7	97	136	240
ILH1_2014	11.6785	S3_215380499	0.373154	NS	0	704	11.8033	1.38954	NA	11.3788	1.29084	NA	11.2439	1.33228	NA	0.559378	10	98	132	240
ILH1_2014	11.6785	S3_216794651	0.00345308	**	1	705	10.1847	1.05761	b	10.9991	1.45756	b	11.503	1.2162	a	-1.31826	5	73	162	240
ILH1_2014	11.6785	S3_219184259	0.150784	NS	0	705	10.7953	1.20147	NA	11.1521	1.37463	NA	11.4544	1.27303	NA	-0.659144	5	94	141	240
ILH1_2014	11.6785	S3_222732398	0.777422	NS	0	705	11.9126	0.232244	NA	11.3703	1.09372	NA	11.3032	1.37863	NA	0.609359	2	50	188	240
ILH1_2014	11.6785	S9_133935645	0.288994	NS	0	705	10.7309	1.29207	NA	11.25	1.36992	NA	11.4092	1.2778	NA	-0.678308	8	97	135	240
ILH1_2014	11.6785	S9_138707938	0.0899171	NS	0	705	10.1746	1.31586	NA	11.2667	1.23552	NA	11.4331	1.38544	NA	-1.2585	5	122	113	240
ILH1_2014	11.6785	S9_139706286	0.109592	NS	0	705	10.6604	1.23665	NA	11.4656	1.20454	NA	11.2165	1.42562	NA	-0.556048	9	122	109	240
ILH1_2014	11.6785	S9_139745486	0.174274	NS	0	705	10.868	1.33229	NA	11.4744	1.21986	NA	11.1938	1.40219	NA	-0.325817	7	118	115	240
ILH1_2014	11.6785	S4_156482117	2.54e-06	***	1	706	10.6311	0.651306	b	11.8425	1.0683	a	11.0053	1.38191	b	-0.37422	7	94	139	240
ILH1_2014	11.6785	S4_156994628	0.000159793	***	1	707	10.1951	0.248245	b	11.7326	1.06372	a	11.0778	1.41146	b	-0.882681	4	95	141	240
ILH1_2014	11.6785	S4_33885271	0.000338262	***	1	708	11.784	1.05835	a	11.7546	1.14337	a	11.0645	1.3584	b	0.719431	15	74	151	240
ILH1_2014	11.6785	S4_37012538	0.00110297	**	1	709	11.6851	0.933193	ab	11.7499	1.17562	a	11.0924	1.35366	b	0.592756	11	74	155	240
ILH1_2014	11.6785	S5_199708288	3.93e-06	***	1	710	11.0241	1.34857	ab	11.7129	1.10966	a	10.8696	1.4075	b	0.154548	10	127	103	240
ILH1_2014	11.6785	S7_133892236	0.00298545	**	1	711	11.1262	1.50553	ab	11.096	1.47083	b	11.6904	0.921752	a	-0.5642	7	142	91	240
ILH1_2014	11.6785	S9_135864201	0.0293505	*	1	712	11.0867	1.25383	b	11.4212	1.35835	ab	11.8143	1.21677	a	-0.727678	98	119	23	240
WIH1_2014	11.7469	S2_20959401	0.013899	*	1	713	13.1136	1.81487	a	11.0083	1.76313	b	11.337	1.73131	b	1.77661	6	84	118	208
WIH1_2014	11.7469	S3_215380499	0.00344081	**	1	714	13.1464	2.02509	a	11.3842	1.79166	b	11.0492	1.67837	b	2.09719	8	78	122	208
WIH1_2014	11.7469	S4_156482117	0.000471459	***	1	715	6.58114	NA	c	11.682	1.88175	a	10.9793	1.586	b	-4.3982	1	88	119	208
WIH1_2014	11.7469	S4_231043398	6.83e-06	***	1	716	12.3073	1.75587	a	10.9589	1.67361	b	12.7193	1.5532	a	-0.411977	34	165	9	208
WIH1_2014	11.7469	S4_33885271	0.00239314	**	1	717	13.0022	1.65844	a	11.5664	1.88897	b	10.9916	1.64309	c	2.01059	7	71	130	208
WIH1_2014	11.7469	S4_37012538	9.38e-05	***	1	718	12.4285	1.29076	a	12.2324	1.7378	a	10.9822	1.70017	ab	1.44631	3	42	163	208
WIH1_2014	11.7469	S5_199708288	4.88e-07	***	1	719	11.8897	1.87396	ab	11.9546	1.76287	a	10.6597	1.56397	b	1.23004	6	90	112	208
WIH1_2014	11.7469	S7_133892236	0.00240691	**	1	720	12.5686	2.01548	a	10.9057	1.69924	b	11.6638	1.76103	a	0.9048	5	118	85	208
WIH1_2014	11.7469	S9_133935645	0.0431193	*	1	721	11.3815	2.03036	ab	11.6015	1.82305	a	10.9795	1.69853	b	0.402076	2	91	115	208
WIH1_2014	11.7469	S3_214902774	0.0874941	NS	0	721	11.0178	1.43831	NA	11.04	1.65388	NA	11.5917	1.95419	NA	-0.573855	19	107	82	208
WIH1_2014	11.7469	S3_215373678	0.204147	NS	0	721	12.5912	2.20949	NA	11.3137	1.88171	NA	11.1746	1.69211	NA	1.41653	5	70	133	208
WIH1_2014	11.7469	S3_216647852	0.43409	NS	0	721	11.3815	2.03036	NA	11.0052	1.76627	NA	11.3566	1.77792	NA	0.0249227	2	60	146	208
WIH1_2014	11.7469	S2_236187932	0.270323	NS	0	721	11.4665	1.76215	NA	11.1679	1.77822	NA	NA	NA	NA	#VALUE!	61	147	NA	208
WIH1_2014	11.7469	S3_216794651	0.508181	NS	0	721	11.3815	2.03036	NA	11.03	1.7712	NA	11.3464	1.77786	NA	0.0351236	2	60	146	208
WIH1_2014	11.7469	S3_219184259	0.614411	NS	0	721	12.8172	NA	NA	11.1702	1.80708	NA	11.2877	1.76444	NA	1.52957	1	70	137	208
WIH1_2014	11.7469	S9_135864201	0.15098	NS	0	721	11.0627	1.51367	NA	11.2887	1.9271	NA	11.8783	1.95592	NA	-0.815601	88	98	22	208
WIH1_2014	11.7469	S9_138707938	0.25531	NS	0	721	10.189	2.42857	NA	11.1791	1.58897	NA	11.4159	1.9528	NA	-1.22696	5	115	88	208
WIH1_2014	11.7469	S9_139706286	0.117964	NS	0	721	11.3079	1.45051	NA	11.4595	1.73858	NA	10.929	1.82685	NA	0.378853	7	123	78	208
WIH1_2014	11.7469	S9_139745486	0.0139682	*	1	722	11.5349	1.44635	ab	11.5444	1.63438	a	10.8122	1.91447	b	0.722719	6	120	82	208
WIH1_2014	11.7469	S3_222732398	0.190412	NS	0	722	11.0079	1.71768	NA	11.3606	1.79352	NA	NA	NA	NA	#VALUE!	62	146	NA	208
WIH1_2014	11.7469	S4_156994628	0.165171	NS	0	722	11.4696	1.88295	NA	11.1189	1.69522	NA	NA	NA	NA	#VALUE!	81	127	NA	208
DEH1_2014	11.7675	S2_236187932	0.00372121	**	1	723	11.7653	0.125118	a	11.7021	0.15548	b	NA	NA	NA	#VALUE!	64	177	NA	241
DEH1_2014	11.7675	S3_216647852	0.00980421	**	1	724	11.6818	0.149236	b	11.7356	0.14835	a	NA	NA	NA	#VALUE!	75	166	NA	241
DEH1_2014	11.7675	S3_216794651	0.000117254	***	1	725	11.6541	0.146865	b	11.7399	0.145857	a	NA	NA	NA	#VALUE!	59	182	NA	241
DEH1_2014	11.7675	S3_219184259	0.128396	NS	0	725	11.6994	0.147521	NA	11.73	0.151384	NA	NA	NA	NA	#VALUE!	88	153	NA	241
DEH1_2014	11.7675	S3_222732398	0.984496	NS	0	725	11.7183	0.116088	NA	11.7189	0.154414	NA	NA	NA	NA	#VALUE!	27	214	NA	241
DEH1_2014	11.7675	S4_156994628	0.00361373	**	1	726	11.7545	0.13846	a	11.6968	0.153674	b	NA	NA	NA	#VALUE!	92	149	NA	241
DEH1_2014	11.7675	S4_33885271	0.683816	NS	0	726	11.7497	0.177817	NA	11.7304	0.136785	NA	11.7139	0.15477	NA	0.0358283	5	62	174	241
DEH1_2014	11.7675	S4_156482117	0.763552	NS	0	726	11.7033	NA	NA	11.7287	0.132602	NA	11.7138	0.159626	NA	-0.0104721	1	83	157	241
DEH1_2014	11.7675	S5_199708288	0.489097	NS	0	726	11.7413	0.190913	NA	11.7112	0.14548	NA	11.7218	0.116313	NA	0.0194633	46	151	44	241
DEH1_2014	11.7675	S7_133892236	0.782039	NS	0	726	11.7227	0.178126	NA	11.7217	0.112316	NA	11.7052	0.140288	NA	0.0174872	110	83	48	241
DEH1_2014	11.7675	S9_135864201	0.275317	NS	0	726	11.7348	0.0312965	NA	11.7007	0.138263	NA	11.7321	0.16015	NA	0.00261633	4	102	135	241
DEH1_2014	11.7675	S9_138707938	0.0803279	NS	0	726	11.6832	0.158332	NA	11.7365	0.158919	NA	11.7228	0.123266	NA	-0.0396031	62	110	69	241
DEH1_2014	11.7675	S2_20959401	0.0353309	*	1	727	11.848	0.0279183	a	11.6857	0.139815	b	11.7279	0.153276	ab	0.120058	4	63	174	241
DEH1_2014	11.7675	S3_214902774	0.0122803	*	1	728	11.4781	NA	b	11.6946	0.138301	b	11.7427	0.156733	a	-0.264654	1	114	126	241
DEH1_2014	11.7675	S3_215373678	0.000662891	***	1	729	11.7505	0.102816	a	11.7384	0.158497	a	11.659	0.141006	b	0.0915832	38	138	65	241
DEH1_2014	11.7675	S3_215380499	0.0326299	*	1	730	11.7602	0.106716	a	11.7223	0.160051	ab	11.686	0.150941	b	0.0741899	45	126	70	241
DEH1_2014	11.7675	S4_231043398	0.00717754	**	1	731	11.718	0.135482	ab	11.7547	0.131613	a	11.689	0.163669	b	0.0289436	35	94	112	241
DEH1_2014	11.7675	S4_37012538	0.000243793	***	1	732	11.7027	NA	ab	11.7774	0.142398	a	11.6928	0.147346	b	0.00984176	1	74	166	241
DEH1_2014	11.7675	S9_133935645	0.000100049	***	1	733	11.6456	0.150326	b	11.7518	0.151935	a	11.6966	0.125842	b	-0.0510803	42	136	63	241
DEH1_2014	11.7675	S9_139706286	0.0467889	*	1	734	11.6789	0.149017	b	11.7385	0.157388	a	11.7093	0.128136	ab	-0.0304178	51	132	58	241
DEH1_2014	11.7675	S9_139745486	0.0218724	*	1	735	11.6768	0.14827	b	11.742	0.158204	a	11.7055	0.125728	ab	-0.0286714	52	129	60	241
IAH1_2017	11.8045	S2_20959401	0.0106366	*	1	736	12.933	1.24547	a	12.4998	1.38337	a	11.9923	1.34605	ab	0.940748	8	66	163	237
IAH1_2017	11.8045	S2_236187932	0.00126633	**	1	737	11.6186	1.51633	b	12.0358	1.34926	b	12.659	1.25789	a	-1.04037	22	151	64	237
IAH1_2017	11.8045	S3_214902774	3.15e-05	***	1	738	11.7843	1.51778	ab	11.5873	1.45217	b	12.447	1.24819	a	-0.662672	6	73	158	237
IAH1_2017	11.8045	S4_231043398	0.322841	NS	0	738	11.9443	1.52284	NA	12.2506	1.41374	NA	11.9607	1.01924	NA	-0.0164484	30	169	38	237
IAH1_2017	11.8045	S9_135864201	0.90781	NS	0	738	12.2251	1.49008	NA	12.118	1.38539	NA	12.194	1.36348	NA	0.0310784	14	95	128	237
IAH1_2017	11.8045	S3_215373678	0.000148601	***	1	739	12.8753	1.37904	a	12.2183	1.24391	b	11.7357	1.43991	c	1.13967	36	126	75	237
IAH1_2017	11.8045	S3_215380499	6.05e-07	***	1	740	12.9323	1.3292	a	12.1123	1.24114	b	11.5451	1.404	c	1.38715	52	132	53	237
IAH1_2017	11.8045	S3_216647852	0.0017529	**	1	741	12.4032	0.912652	a	11.7111	1.32532	ab	12.3836	1.3565	a	0.0195791	3	77	157	237
IAH1_2017	11.8045	S3_216794651	0.000475612	***	1	742	12.4032	0.912652	ab	11.682	1.30849	b	12.4118	1.35427	a	-0.0086513	3	80	154	237
IAH1_2017	11.8045	S3_219184259	6.34e-05	***	1	743	11.7156	1.06672	b	11.7256	1.34472	b	12.5039	1.32015	a	-0.788302	7	96	134	237
IAH1_2017	11.8045	S3_222732398	0.00046883	***	1	744	11.5309	1.10912	b	11.7068	1.21012	b	12.4183	1.39982	a	-0.887341	5	78	154	237
IAH1_2017	11.8045	S4_156482117	2.24e-05	***	1	745	11.5307	1.17686	c	12.0574	1.36334	b	12.8482	1.26105	a	-1.31757	31	153	53	237
IAH1_2017	11.8045	S4_156994628	6.27e-07	***	1	746	11.4647	1.42889	c	12.0049	1.28231	b	12.9149	1.27307	a	-1.45026	29	149	59	237
IAH1_2017	11.8045	S4_33885271	0.000873152	***	1	747	11.8271	1.1356	b	12.0739	1.37888	b	12.8301	1.40345	a	-1.00304	47	146	44	237
IAH1_2017	11.8045	S4_37012538	1.16e-05	***	1	748	11.4819	0.869005	b	11.8427	1.2773	b	12.5897	1.41377	a	-1.10785	22	102	113	237
IAH1_2017	11.8045	S5_199708288	0.00357496	**	1	749	11.5978	1.1728	b	12.3167	1.39542	a	12.3514	1.35809	a	-0.753552	51	163	23	237
IAH1_2017	11.8045	S7_133892236	0.000247383	***	1	750	11.6145	1.13833	b	12.0224	1.39714	b	12.6814	1.27495	a	-1.06685	30	137	70	237
IAH1_2017	11.8045	S9_133935645	0.00495481	**	1	751	11.4609	1.25396	b	12.3542	1.41834	a	12.0849	1.2415	a	-0.623979	29	138	70	237
IAH1_2017	11.8045	S9_138707938	0.00719991	**	1	752	11.54	1.63289	b	12.4489	1.37428	a	11.9402	1.30675	b	-0.400114	9	112	116	237
IAH1_2017	11.8045	S9_139706286	0.00272274	**	1	753	11.5201	1.04792	b	12.296	1.44274	a	12.3362	1.30737	a	-0.816167	43	134	60	237
IAH1_2017	11.8045	S9_139745486	0.0034199	**	1	754	11.4619	1.01314	b	12.3149	1.43419	a	12.2686	1.36117	a	-0.806714	36	99	102	237
WIH1_2017	11.9038	S3_214902774	8.85e-05	***	1	755	11.3881	1.9739	b	11.368	1.63207	b	12.2251	1.4619	a	-0.837034	18	100	145	263
WIH1_2017	11.9038	S3_215373678	0.00266056	**	1	756	11.8009	1.26965	ab	12.1793	1.53535	a	11.4497	1.7264	b	0.35124	32	126	105	263
WIH1_2017	11.9038	S3_215380499	0.00526145	**	1	757	12.2225	1.44713	a	12.0108	1.56997	a	11.3935	1.68568	b	0.828917	41	136	86	263
WIH1_2017	11.9038	S3_216647852	0.000434696	***	1	758	11.3836	2.0571	ab	11.3559	1.55993	b	12.1533	1.55686	a	-0.769656	9	94	160	263
WIH1_2017	11.9038	S3_216794651	0.000349145	***	1	759	11.4494	1.86984	ab	11.3623	1.56221	b	12.17	1.56089	a	-0.720546	11	97	155	263
WIH1_2017	11.9038	S3_219184259	0.000245737	***	1	760	11.302	1.80563	b	11.4054	1.62823	b	12.201	1.5098	a	-0.898954	13	104	146	263
WIH1_2017	11.9038	S3_222732398	0.000880864	***	1	761	11.1392	1.39588	b	11.4712	1.63241	b	12.1567	1.56303	a	-1.01746	16	97	150	263
WIH1_2017	11.9038	S4_156482117	0.0010187	**	1	762	11.4191	1.87651	b	11.764	1.56673	b	12.5647	1.24242	a	-1.14564	52	163	48	263
WIH1_2017	11.9038	S4_156994628	0.00050291	***	1	763	11.3263	1.79553	b	11.7501	1.56142	b	12.5026	1.42644	a	-1.17623	46	159	58	263
WIH1_2017	11.9038	S4_231043398	0.00346486	**	1	764	10.9991	2.14067	b	11.9021	1.50681	a	12.1351	1.45894	a	-1.136	33	170	60	263
WIH1_2017	11.9038	S9_133935645	0.0171851	*	1	765	11.1112	1.83236	b	11.9731	1.45272	a	11.9048	1.76062	a	-0.793551	34	153	76	263
WIH1_2017	11.9038	S2_20959401	0.135005	NS	0	765	12.0126	1.34215	NA	12.1548	1.62903	NA	11.7089	1.61744	NA	0.303707	11	71	181	263
WIH1_2017	11.9038	S2_236187932	0.120752	NS	0	765	11.7329	1.70031	NA	11.6995	1.57564	NA	12.1462	1.64769	NA	-0.413235	25	156	82	263
WIH1_2017	11.9038	S4_33885271	0.0629724	NS	0	765	12.3677	1.0856	NA	11.7714	1.61041	NA	11.649	1.90802	NA	0.718712	42	168	53	263
WIH1_2017	11.9038	S4_37012538	0.114206	NS	0	765	11.6535	1.03864	NA	11.6494	1.65533	NA	12.0669	1.67508	NA	-0.413434	29	113	121	263
WIH1_2017	11.9038	S5_199708288	0.567801	NS	0	765	11.7493	1.50501	NA	11.9198	1.65781	NA	11.587	1.75446	NA	0.162304	81	162	20	263
WIH1_2017	11.9038	S7_133892236	0.215864	NS	0	765	11.6608	1.48414	NA	11.7565	1.7293	NA	12.1159	1.43816	NA	-0.455127	43	146	74	263
WIH1_2017	11.9038	S9_135864201	0.274071	NS	0	765	11.6512	1.81528	NA	11.7147	1.47749	NA	12.0229	1.69178	NA	-0.371674	31	117	115	263
WIH1_2017	11.9038	S9_138707938	0.355782	NS	0	765	11.294	2.13125	NA	11.7887	1.60106	NA	11.9508	1.57909	NA	-0.656856	12	128	123	263
WIH1_2017	11.9038	S9_139706286	0.134217	NS	0	765	11.5591	1.43908	NA	11.8188	1.60213	NA	12.1516	1.77008	NA	-0.592499	56	145	62	263
WIH1_2017	11.9038	S9_139745486	0.860984	NS	0	765	11.8122	1.29117	NA	11.9075	1.57905	NA	11.7916	1.76062	NA	0.0205958	41	107	115	263
IAH3_2014	11.9647	S2_20959401	0.123183	NS	0	765	11.0872	1.65797	NA	11.4103	1.36645	NA	NA	NA	NA	#VALUE!	66	179	NA	245
IAH3_2014	11.9647	S2_236187932	0.176446	NS	0	765	11.0685	1.60728	NA	11.3853	1.41201	NA	NA	NA	NA	#VALUE!	48	197	NA	245
IAH3_2014	11.9647	S3_216647852	0.041092	*	1	766	11.0143	1.49893	b	11.4395	1.42412	a	NA	NA	NA	#VALUE!	67	178	NA	245
IAH3_2014	11.9647	S3_216794651	0.0987471	NS	0	766	11.0596	1.54688	NA	11.4125	1.41487	NA	NA	NA	NA	#VALUE!	62	183	NA	245
IAH3_2014	11.9647	S4_156994628	0.0497129	*	1	767	11.0516	1.64084	b	11.4454	1.34963	a	NA	NA	NA	#VALUE!	76	169	NA	245
IAH3_2014	11.9647	S3_215373678	2.82e-05	***	1	768	16.7425	NA	a	10.9213	1.46057	c	11.4448	1.37441	b	5.29773	1	67	177	245
IAH3_2014	11.9647	S3_215380499	0.000717916	***	1	769	16.7425	NA	a	11.2356	1.57054	b	11.3312	1.34127	b	5.41133	1	77	167	245
IAH3_2014	11.9647	S3_214902774	0.159018	NS	0	769	10.2138	1.21598	NA	11.1713	1.3411	NA	11.4678	1.53575	NA	-1.25403	2	111	132	245
IAH3_2014	11.9647	S3_219184259	0.867038	NS	0	769	11.062	NA	NA	11.2679	1.554	NA	11.3635	1.39023	NA	-0.301464	1	100	144	245
IAH3_2014	11.9647	S3_222732398	0.262966	NS	0	769	10.2288	1.17839	NA	11.1133	1.76168	NA	11.3933	1.35621	NA	-1.16454	2	53	190	245
IAH3_2014	11.9647	S4_231043398	0.197595	NS	0	769	11.4965	1.63196	NA	11.211	1.40142	NA	11.6376	1.44117	NA	-0.141014	44	166	35	245
IAH3_2014	11.9647	S7_133892236	0.369856	NS	0	769	11.7768	1.61635	NA	11.3183	1.37898	NA	11.2185	1.58786	NA	0.558269	17	162	66	245
IAH3_2014	11.9647	S4_156482117	5.24e-05	***	1	770	4.98468	NA	b	11.3652	1.63942	a	11.3411	1.26587	a	-6.35644	1	82	162	245
IAH3_2014	11.9647	S4_33885271	0.0349152	*	1	771	9.99515	0.702832	b	11.1613	1.65462	ab	11.4265	1.37268	a	-1.43133	6	63	176	245
IAH3_2014	11.9647	S4_37012538	0.0116371	*	1	772	9.99515	0.702832	b	11.6522	1.66665	a	11.2461	1.35402	a	-1.25099	6	65	174	245
IAH3_2014	11.9647	S5_199708288	4.44e-05	***	1	773	11.9605	1.31479	a	11.4186	1.52639	b	10.8642	1.29791	c	1.09626	51	102	92	245
IAH3_2014	11.9647	S9_133935645	0.000177463	***	1	774	12.0111	1.15025	a	11.4866	1.61157	a	10.9306	1.26121	b	1.08052	35	105	105	245
IAH3_2014	11.9647	S9_135864201	0.0106267	*	1	775	11.0436	1.23194	b	11.3315	1.56537	b	11.8659	1.42165	a	-0.822285	85	118	42	245
IAH3_2014	11.9647	S9_138707938	0.0322023	*	1	776	11.8514	1.64609	a	11.3625	1.34322	ab	11.0785	1.49127	b	0.772865	32	124	89	245
IAH3_2014	11.9647	S9_139706286	0.000287988	***	1	777	12.0444	1.12946	a	11.3004	1.53107	b	10.9834	1.38177	b	1.06101	45	112	88	245
IAH3_2014	11.9647	S9_139745486	9.48e-05	***	1	778	12.0141	1.11825	a	11.4263	1.38877	b	10.8898	1.53324	c	1.12422	41	112	92	245
ONH2_2015	12.2764	S2_20959401	0.590021	NS	0	778	12.5803	1.21746	NA	12.3887	1.17435	NA	12.5051	0.928533	NA	0.075253	7	105	247	359
ONH2_2015	12.2764	S3_216647852	0.0708234	NS	0	778	11.7138	1.53764	NA	12.3923	1.05955	NA	12.5259	0.966742	NA	-0.812164	7	101	251	359
ONH2_2015	12.2764	S3_216794651	0.0996438	NS	0	778	11.7138	1.53764	NA	12.4209	1.0123	NA	12.5129	0.988572	NA	-0.799174	7	97	255	359
ONH2_2015	12.2764	S3_214902774	8.91e-07	***	1	779	11.7755	1.51427	b	12.2073	1.07971	b	12.7147	0.845714	a	-0.939189	11	151	197	359
ONH2_2015	12.2764	S3_215380499	0.0102593	*	1	780	12.7098	0.927923	a	12.514	0.978784	a	12.2179	1.09301	b	0.491936	57	214	88	359
ONH2_2015	12.2764	S3_222732398	5.61e-05	***	1	781	12.1488	1.15702	b	12.2406	0.988236	b	12.6942	0.962638	a	-0.545419	22	149	188	359
ONH2_2015	12.2764	S4_231043398	6.86e-06	***	1	782	12.0271	1.0363	c	12.4896	0.939464	b	12.7705	1.01049	a	-0.74342	74	185	100	359
ONH2_2015	12.2764	S4_37012538	7.25e-05	***	1	783	12.7013	0.88909	a	12.1991	1.02316	ab	12.6642	0.96367	a	0.0371307	13	149	197	359
ONH2_2015	12.2764	S5_199708288	0.000853816	***	1	784	12.8448	0.872407	a	12.5235	0.980871	a	12.1695	1.07374	b	0.675324	40	231	88	359
ONH2_2015	12.2764	S7_133892236	0.000562643	***	1	785	12.9209	1.04682	a	12.5088	1.01794	b	12.2999	0.950108	b	0.621049	50	148	161	359
ONH2_2015	12.2764	S2_236187932	0.109506	NS	0	785	12.265	1.23674	NA	12.3819	0.977378	NA	12.5859	1.0035	NA	-0.320886	22	165	172	359
ONH2_2015	12.2764	S3_215373678	0.0564705	NS	0	785	12.5724	0.935254	NA	12.5408	0.983571	NA	12.2558	1.09037	NA	0.316623	54	213	92	359
ONH2_2015	12.2764	S3_219184259	0.101197	NS	0	785	12.351	1.08964	NA	12.3662	1.01824	NA	12.5921	0.981029	NA	-0.241054	30	158	171	359
ONH2_2015	12.2764	S4_33885271	0.059701	NS	0	785	12.6835	0.864042	NA	12.363	1.01047	NA	12.535	1.0825	NA	0.148484	69	190	100	359
ONH2_2015	12.2764	S4_156482117	0.185254	NS	0	785	12.3169	0.910493	NA	12.4869	1.04855	NA	12.5966	1.0122	NA	-0.27971	86	187	86	359
ONH2_2015	12.2764	S4_156994628	0.680641	NS	0	785	12.3753	0.877739	NA	12.4876	1.0255	NA	12.5068	1.06542	NA	-0.131512	66	189	104	359
ONH2_2015	12.2764	S9_133935645	0.933502	NS	0	785	12.5176	0.985993	NA	12.455	1.0252	NA	12.4812	1.00558	NA	0.0363696	38	172	149	359
ONH2_2015	12.2764	S9_135864201	0.272686	NS	0	785	12.1884	1.01732	NA	12.4917	0.968279	NA	12.5054	1.05005	NA	-0.317092	30	169	160	359
ONH2_2015	12.2764	S9_138707938	0.287661	NS	0	785	12.4096	1.08177	NA	12.3952	1.05722	NA	12.5674	0.939674	NA	-0.157858	37	164	158	359
ONH2_2015	12.2764	S9_139706286	0.473349	NS	0	785	12.3508	1.09185	NA	12.4523	1.01994	NA	12.55	0.964584	NA	-0.199234	48	187	124	359
ONH2_2015	12.2764	S9_139745486	0.757803	NS	0	785	12.5923	1.13354	NA	12.4362	0.977039	NA	12.4922	1.03028	NA	0.100076	20	162	177	359
ONH1_2015	12.3823	S2_20959401	0.110903	NS	0	785	12.3456	1.30559	NA	12.0583	1.67179	NA	12.4122	1.32147	NA	-0.0666303	7	101	251	359
ONH1_2015	12.3823	S3_216647852	0.0646537	NS	0	785	11.2477	1.90612	NA	12.1769	1.48513	NA	12.39	1.39048	NA	-1.14233	7	95	257	359
ONH1_2015	12.3823	S3_216794651	0.0883341	NS	0	785	11.2477	1.90612	NA	12.2105	1.42589	NA	12.3763	1.41491	NA	-1.1286	7	93	259	359
ONH1_2015	12.3823	S3_214902774	2.56e-08	***	1	786	10.3896	2.01772	c	12.0471	1.59959	b	12.6097	1.12307	a	-2.22006	11	147	201	359
ONH1_2015	12.3823	S3_215373678	5.54e-05	***	1	787	12.7261	1.24312	a	12.4466	1.2784	a	11.7783	1.70561	b	0.947745	51	214	94	359
ONH1_2015	12.3823	S3_215380499	7.37e-05	***	1	788	12.779	1.41291	a	12.4215	1.23834	a	11.7904	1.72065	b	0.988567	50	218	91	359
ONH1_2015	12.3823	S3_219184259	0.0176276	*	1	789	11.8659	1.33812	b	12.1519	1.39702	b	12.5152	1.45264	a	-0.649287	26	155	178	359
ONH1_2015	12.3823	S3_222732398	2.84e-07	***	1	790	11.5253	1.35344	b	11.9464	1.41851	b	12.6921	1.34597	a	-1.16678	20	152	187	359
ONH1_2015	12.3823	S4_156482117	0.0122161	*	1	791	12.0411	1.30127	b	12.2733	1.46992	b	12.6723	1.42633	a	-0.631254	89	184	86	359
ONH1_2015	12.3823	S4_231043398	3.53e-10	***	1	792	11.4628	1.71793	c	12.3431	1.18582	b	12.9554	1.3939	a	-1.49261	70	207	82	359
ONH1_2015	12.3823	S4_37012538	0.000160355	***	1	793	11.5896	1.43446	b	12.0251	1.40471	b	12.6026	1.39838	a	-1.01294	12	160	187	359
ONH1_2015	12.3823	S5_199708288	0.00186733	**	1	794	12.5691	1.19003	a	12.434	1.40869	a	11.8434	1.53348	b	0.725685	50	223	86	359
ONH1_2015	12.3823	S2_236187932	0.157728	NS	0	794	11.7423	1.55399	NA	12.3474	1.42759	NA	12.3494	1.41628	NA	-0.607168	22	158	179	359
ONH1_2015	12.3823	S4_33885271	0.171689	NS	0	794	12.354	1.0786	NA	12.1799	1.46218	NA	12.5172	1.63648	NA	-0.163196	87	177	95	359
ONH1_2015	12.3823	S4_156994628	0.0855008	NS	0	794	12.4114	1.11249	NA	12.1552	1.39284	NA	12.5289	1.662	NA	-0.117557	70	187	102	359
ONH1_2015	12.3823	S9_133935645	0.0528792	NS	0	794	12.8083	1.34751	NA	12.2754	1.49803	NA	12.2142	1.3664	NA	0.594074	42	162	155	359
ONH1_2015	12.3823	S9_135864201	0.806982	NS	0	794	12.1847	1.3128	NA	12.3567	1.48476	NA	12.2957	1.41503	NA	-0.110988	33	152	174	359
ONH1_2015	12.3823	S9_138707938	0.121852	NS	0	794	12.772	1.24187	NA	12.2982	1.60219	NA	12.2267	1.28208	NA	0.545326	35	158	166	359
ONH1_2015	12.3823	S9_139706286	0.105011	NS	0	794	12.6805	1.32999	NA	12.3258	1.51303	NA	12.1697	1.34974	NA	0.510843	47	172	140	359
ONH1_2015	12.3823	S7_133892236	1.85e-08	***	1	795	13.3778	1.28366	a	12.3019	1.39286	b	12.0021	1.36657	b	1.37567	48	150	161	359
ONH1_2015	12.3823	S9_139745486	0.0415815	*	1	796	13.011	1.13984	a	12.302	1.48226	b	12.2297	1.41013	b	0.78128	24	146	189	359
IAH3_2017	13.1824	S3_214902774	3.02e-05	***	1	797	13.3493	1.53121	a	12.5265	1.50956	ab	13.3456	1.18755	a	0.00368239	6	74	190	270
IAH3_2017	13.1824	S3_215373678	1.18e-06	***	1	798	13.8341	1.14954	a	13.0947	1.27965	b	12.619	1.35514	c	1.21506	56	142	72	270
IAH3_2017	13.1824	S3_215380499	2e-06	***	1	799	13.7385	1.10675	a	13.012	1.3192	b	12.5645	1.37566	c	1.174	72	147	51	270
IAH3_2017	13.1824	S2_20959401	0.236339	NS	0	799	12.9524	0.926176	NA	13.3677	1.41603	NA	13.0484	1.31984	NA	-0.0960075	8	64	198	270
IAH3_2017	13.1824	S2_236187932	0.630547	NS	0	799	12.8445	1.33388	NA	13.1306	1.40687	NA	13.174	1.13333	NA	-0.329477	19	184	67	270
IAH3_2017	13.1824	S4_33885271	0.377602	NS	0	799	12.9004	1.05143	NA	13.138	1.30468	NA	13.2762	1.664	NA	-0.37579	47	175	48	270
IAH3_2017	13.1824	S4_231043398	0.12731	NS	0	799	12.7237	1.44892	NA	13.1159	1.40711	NA	13.3074	1.06684	NA	-0.583688	31	168	71	270
IAH3_2017	13.1824	S5_199708288	0.258642	NS	0	799	12.9033	1.27091	NA	13.1566	1.32454	NA	13.3922	1.55979	NA	-0.488884	60	186	24	270
IAH3_2017	13.1824	S9_133935645	0.201618	NS	0	799	13.0716	1.23061	NA	13.2286	1.30664	NA	12.8936	1.43445	NA	0.177941	31	167	72	270
IAH3_2017	13.1824	S9_135864201	0.477338	NS	0	799	13.5284	0.962959	NA	13.1073	1.34016	NA	13.0886	1.36902	NA	0.439767	15	118	137	270
IAH3_2017	13.1824	S9_139706286	0.141193	NS	0	799	12.8126	1.19983	NA	13.2376	1.30284	NA	13.0116	1.49111	NA	-0.199011	42	168	60	270
IAH3_2017	13.1824	S9_139745486	0.0534753	NS	0	799	12.6246	1.12868	NA	13.2276	1.27257	NA	13.1715	1.42204	NA	-0.546989	36	109	125	270
IAH3_2017	13.1824	S3_216647852	3.11e-06	***	1	800	12.5928	1.44209	ab	12.5102	1.4292	b	13.3864	1.20964	a	-0.793657	3	79	188	270
IAH3_2017	13.1824	S3_216794651	1.25e-06	***	1	801	12.5928	1.44209	ab	12.5059	1.40339	b	13.4025	1.21239	a	-0.809741	3	82	185	270
IAH3_2017	13.1824	S3_219184259	0.000945031	***	1	802	12.7935	1.19738	ab	12.7408	1.53017	b	13.3611	1.15957	a	-0.567639	7	98	165	270
IAH3_2017	13.1824	S3_222732398	0.0186273	*	1	803	12.447	0.555214	b	12.804	1.50488	b	13.2691	1.25214	a	-0.822099	5	77	188	270
IAH3_2017	13.1824	S4_156482117	0.045048	*	1	804	12.5746	1.06637	b	13.1545	1.34105	a	13.3021	1.39735	a	-0.727572	30	183	57	270
IAH3_2017	13.1824	S4_156994628	0.0243348	*	1	805	12.5543	1.29601	b	13.1198	1.35004	a	13.3813	1.25367	a	-0.827036	28	180	62	270
IAH3_2017	13.1824	S4_37012538	0.0100381	*	1	806	12.7133	1.17182	b	12.9017	1.22023	b	13.3533	1.4094	a	-0.63996	21	109	140	270
IAH3_2017	13.1824	S7_133892236	0.0146322	*	1	807	13.3559	1.02053	a	12.8892	1.45224	b	13.364	1.28706	a	-0.0080929	63	137	70	270
IAH3_2017	13.1824	S9_138707938	0.00366514	**	1	808	13.5706	1.58002	a	13.3509	1.2703	a	12.8337	1.33328	ab	0.736956	12	133	125	270
